# Supplementary material for: Tau affects P53 function and cell fate during the DNA damage response
Source: Commun Biol. 2020 May 19;3:245. doi: 10.1038/s42003-020-0975-4 (PMC7237658; doi:10.1038/s42003-020-0975-4)
Supplement: Supplementary file 2 — Supplementary Data 1 [file 42003_2020_975_MOESM2_ESM.xlsx]

## Sheet: Fig 2 LDH
	ctrl					60 µM eto
wt	120	99.9	89.2	95.8	95.1	187.5	156.5	145	153.9	152.1
231A	109.6	102.9	96.4	94.1	97	231.3	182.1	187.2	179.9	176
232P	97.9	98.1	97.1	98.2	108.7	97.5	96.2	94.5	95.8	101.8
231K	96.7	100.5	93.9	99.4	109.5	101.7	101.4	102.6	103.1	118.3

## Sheet: Fig 2 MTS
	ctrl					60 µM eto
wt	97.906	98.084	110.246	103.386	90.378	23.485	29.631	37.04	26.387	35.264
231A	83.225	92.592	111.722	108.133	104.328	17.652	33.767	31.614	38.038	34.126
232P	86.787	105.907	105.839	101.502	99.966	71.713	81.157	83.607	71.356	69.708
231K	99.505	101.278	113.186	95.993	90.039	55.252	63.949	63.079	56.222	54.617

## Sheet: Fig 2 Casp3 IF
	ctrl					60 µM eto
wt	0	0.375	0	0	0.556	13.559	12.583	19.412	15.979	17.842	20.339	17.588	22.083	10.49	12.102	9.639	11.875	11.585	15.745	14.596
231A	0	0.562	0	0	0	16.107	12.739	9.884	15.942	15.972		12.903	13.542	18.543	17.054	18.103	17.47	4.082	7.018	6.338
232P	0	0	0.495	0	0	2.381	2.994	4.828	5.333	4.027	5.046	1.563	3.759	5.143	4.741	3.483	4.292	8.629	2.614	4.242
231K	0	0.592	0	1.86	1.026	5.303	10.619	2.158	3.226	2.844	7.917	5.439	3.333	2.158	2.797	5.97	1.613	1.02	3.883	6.41

## Sheet: Fig 2 Casp3 WB
	ctrl			60 µM eto
wt	0.726	1.092	1.182	101.82	83.833	44.238
Tau-KO	0.993	1.131	1.054	3.237	3	2.544

## Sheet: Fig 3B p21 WB
	ctrl			60 µM eto
wt	0.84	0.93	1.23	3.9	4.54	4.62
Tau-KO	2.34	2.62	2.75	7.27	7.15	6.11

## Sheet: Fig 3B Cell Area
	ctrl			60 µM eto				wt Area	wt eto Area	KO Area	KO eto Area
	mean	SD	n	mean	SD	n		1.38778	1.56169	3.47816	1.68343
wt	0.999969	0.826257	65048	1.23221	0.94969	27880		0.420857	1.31474	1.38778	1.61039
Tau-KO	1.37663	1.01582	30996	1.54103	1.05926	18800		0.594765	3.04687	1.06432	1.46083
								1.38778	0.866061	1.513	1.11649
								0.39651	1.38778	1.53735	2.15646
								3.82597	1.58604	1.14084	1.7356
								1.18953	1.513	1.28692	0.546071
								3.65206	1.06432	2.82426	1.513
								1.14084	1.33909	1.85734	2.10776
								1.93038	2.8973	0.841714	0.493898
								1.18953	1.38778	1.21388	2.6747
								1.85734	2.55297	1.33909	2.65036
								1.38778	2.1808	2.05559	1.75995
								1.93038	2.07994	3.32164	3.24512
								1.01562	1.53735	2.10776	0.966928
								0.594765	3.65206	1.7356	1.43648
								0.594765	1.28692	2.0069	4.76507
								0.890408	0.890408	2.15646	2.55297
								1.9582	2.52862	1.36344	2.03124
								1.06432	1.21388	2.07994	0.991275
								0.79302	1.03997	1.33909	5.11289
								1.85734	2.10428	0.841714	3.79119
								0.94258	2.33037	2.37906	0.866061
								1.58604	2.75122	2.2295	2.15646
								2.50079	1.98255	2.4521	2.65036
								0.841714	1.7356	1.18953	1.80864
								1.11301	1.23822	1.03997	2.77557
								0.546071	0.817367	2.07994	2.30602
								2.65036	1.28692	1.78429	1.93386
								0.890408	1.43648	2.27819	1.56169
								1.63473	3.07121	1.23822	2.65036
								0.667806	1.9582	2.10776	4.03466
								0.966928	3.39468	2.10776	2.40341
								1.41213	2.10428	4.45204	3.24512
								0.966928	2.92513	2.92513	1.43648
								1.43648	1.14084	1.31474	3.04687
								0.768673	1.03997	2.07994	5.11289
								1.75995	1.71125	2.87296	3.17208
								1.65908	2.25385	2.05559	3.75641
								1.26257	1.513	2.15646	2.13211
								1.16518	1.14084	2.40341	2.50427
								0.914755	1.03997	2.4521	2.57731
								0.866061	0.346772	2.0069	3.32164
								0.445204	2.20515	2.65036	0.966928
								1.46083	1.75995	2.99817	3.07121
								1.58604	1.33909	1.65908	1.7356
								0.817367	0.469551	1.56169	2.60166
								0.719978	0.744326	1.78429	1.7356
								2.60166	2.57731	3.93032	2.27819
								2.62601	1.88168	2.25385	3.07121
								2.10428	2.40341	0.966928	1.93386
								1.21388	2.75122	1.26257	1.71125
								1.48517	1.28692	3.47816	3.65206
								1.68343	2.42775	3.26947	3.5825
								0.521724	1.14084	0.817367	4.93898
								0.966928	2.35471	3.54772	1.43648
								2.7234	1.28692	3.32164	1.68343
								1.78429	1.08866	1.90951	2.42775
								1.78429	1.21388	2.1808	1.23822
								1.26257	2.30254	3.51294	1.63473
								0.744326	1.21388	2.1808	4.48682
								6.57372	1.58604	0.643459	7.99976
								1.06432	1.01562	1.53735	6.26068
								1.26257	1.75995	3.12338	1.9582
								1.50952	1.93386	1.513	2.77557
								0.594765	1.36344	1.65908	3.26947
								2.35471	0.890408	4.31291	2.0069
								1.31127	1.48517	1.90951	5.2868
								0.991275	3.75641	2.05559	2.20515
								0.817367	1.75995	1.53735	1.33909
								0.667806	1.65908	1.53735	5.77374
								0.719978	1.48517	2.92513	1.513
								0.420857	0.866061	0.966928	2.07994
								2.0069	1.93386	1.16518	1.03997
								1.41213	1.38778	2.35471	5.46071
								1.36344	1.68343	1.53735	3.22077
								1.16518	0.966928	3.51294	1.63473
								3.99988	0.692153	4.10423	1.71125
								1.98255	0.744326	1.08866	2.40341
								1.48517	0.39651	2.97382	2.35471
								0.27234	1.21388	3.61728	1.7356
								1.43648	0.643459	1.06432	1.88168
								1.50952	0.692153	0.890408	2.20515
								1.78429	0.372163	2.6747	1.513
								1.61039	0.719978	1.31474	2.87296
								0.692153	0.768673	1.21388	3.93032
								0.469551	1.68343	1.88168	3.72163
								0.890408	0.297382	0.94258	2.84861
								0.521724	1.26257	0.667806	0.469551
								0.322077	2.0069	0.643459	3.61728
								0.546071	0.966928	0.521724	1.08866
								0.619112	0.22295	3.09904	4.20857
								0.570418	0.667806	0.966928	1.23822
								0.570418	1.43648	1.06432	3.54772
								1.43648	1.46083	1.18953	2.33037
								0.469551	1.23822	0.346772	5.46071
								0.79302	2.10428	1.33909	0.841714
								1.06432	1.16518	3.02252	0.667806
								0.692153	1.28692	0.594765	1.65908
								0.94258	0.372163	1.08866	3.26947
								0.619112	0.493898	0.22295	1.90951
								1.56169	0.890408	1.90951	1.11649
								0.914755	0.991275	0.966928	2.57731
								0.322077	2.30254	0.841714	3.34599
								1.88168	1.75995	0.991275	1.63473
								1.56169	0.322077	1.33909	2.97382
								1.31127	1.80864	0.22295	1.18953
								2.4521	0.39651	0.643459	2.0069
								1.01562	1.03997	0.546071	1.38778
								0.322077	0.841714	0.79302	2.77557
								1.11301	0.841714	0.570418	0.744326
								0.445204	0.719978	1.08866	0.768673
								1.68343	0.493898	0.445204	2.4521
								0.594765	0.594765	0.297382	1.61039
								0.768673	1.93386	1.9582	3.82597
								0.27234	1.01562	2.20515	2.05559
								0.420857	0.866061	1.93386	3.79119
								0.546071	0.866061	1.65908	2.55297
								0.991275	1.14084	0.94258	3.65206
								0.346772	1.38778	0.744326	2.03124
								0.27234	0.123822	2.62601	3.47816
								1.23822	0.79302	0.322077	1.78429
								0.346772	0.39651	0.469551	0.570418
								0.594765	1.08866	2.07994	2.27819
								0.744326	0.322077	0.719978	1.88168
								0.841714	1.06432	0.594765	1.7356
								0.521724	0.619112	0.546071	2.33037
								0.346772	1.03997	1.14084	1.9582
								1.68343	0.546071	2.27819	3.99988
								1.63473	1.03997	1.01562	3.39468
								0.570418	0.594765	1.21388	1.03997
								1.06432	1.36344	0.643459	2.33037
								0.493898	0.39651	1.33909	3.72163
								0.768673	0.521724	1.18953	2.37906
								0.817367	1.03997	4.45204	2.07994
								0.372163	1.63473	3.89554	2.27819
								0.346772	0.918233	0.546071	1.28692
								0.521724	0.991275	0.346772	1.65908
								0.493898	0.692153	0.866061	4.13901
								1.58604	1.11649	0.297382	4.03466
								0.247645	0.594765	0.272687	2.87296
								0.445204	0.841714	1.21388	2.72687
								0.991275	0.79302	1.11649	1.11649
								0.692153	0.570418	2.0069	0.817367
								1.50952	0.866061	1.61039	1.41213
								0.744326	0.692153	0.866061	4.10423
								0.744326	0.991275	0.79302	2.27819
								1.38778	1.14084	1.14084	2.40341
								0.521724	0.719978	1.38778	1.85734
								0.692153	0.768673	0.866061	2.92513
								0.346772	0.667806	1.03997	1.41213
								0.173212	0.94258	3.47816	2.60166
								0.768673	2.1808	1.9582	2.40341
								0.94258	0.420857	0.198255	1.18953
								1.23822	0.966928	0.667806	2.60166
								0.817367	0.619112	0.890408	1.14084
								1.41213	0.744326	0.322077	1.23822
								0.521724	1.28692	0.493898	1.08866
								0.817367	0.744326	2.2295	2.13211
								0.445204	0.346772	1.56169	1.71125
								2.12863	1.08866	1.31474	3.41903
								0.198255	0.94258	1.43648	3.17208
								0.521724	1.08866	2.03124	2.10776
								0.692153	0.79302	0.918233	2.35471
								0.594765	0.39651	0.372163	1.83299
								0.817367	0.719978	0.322077	2.4521
								0.322077	0.372163	3.09904	5.53027
								1.50952	2.50079	0.719978	4.13901
								0.420857	0.667806	1.48517	2.15646
								3.07121	0.272687	0.966928	1.43648
								1.50952	1.513	0.272687	3.68685
								1.36344	0.991275	0.493898	2.07994
								0.79302	0.198255	0.918233	2.87296
								0.768673	1.08866	2.0069	1.21388
								0.744326	2.03124	0.890408	1.43648
								0.493898	0.692153	0.744326	1.26257
								0.744326	0.619112	0.719978	2.87296
								1.26257	0.768673	0.719978	2.70253
								0.643459	0.619112	1.53735	1.46083
								1.31127	1.48517	1.06432	1.08866
								0.94258	0.22295	2.05559	1.36344
								1.06432	1.46083	0.744326	3.93032
								0.247645	0.619112	0.890408	2.30602
								0.469551	0.521724	1.56169	5.46071
								1.26257	0.346772	0.570418	2.05559
								0.817367	0.866061	1.03997	2.99817
								0.297382	0.322077	0.346772	2.77557
								0.991275	3.65206	0.619112	3.5825
								0.372163	0.445204	1.75995	0.991275
								0.420857	2.1808	0.817367	3.09904
								1.56169	0.570418	3.32164	3.34599
								0.841714	0.79302	0.692153	0.991275
								1.21388	1.65908	1.61039	3.07121
								0.346772	0.247645	0.94258	2.79992
								0.991275	0.719978	0.322077	3.89554
								0.39651	0.643459	2.05559	2.03124
								0.594765	0.198255	1.38778	1.58604
								2.77557	0.817367	1.41213	5.14767
								0.445204	0.445204	0.346772	3.26947
								1.18953	0.22295	1.33909	2.72687
								0.420857	0.866061	0.546071	2.79992
								0.469551	0.866061	1.31474	1.38778
								1.53735	1.48517	0.991275	1.33909
								0.594765	0.744326	0.272687	1.68343
								1.50952	0.692153	0.667806	0.521724
								1.06432	1.26257	2.20515	3.09904
								0.991275	1.23822	0.643459	1.08866
								0.841714	0.79302	0.79302	2.2295
								0.768673	1.98255	0.94258	2.47645
								0.744326	1.28692	0.966928	1.78429
								0.39651	1.33909	1.53735	0.297382
								0.991275	0.667806	1.18953	1.53735
								1.63473	0.966928	1.28692	0.619112
								2.27819	2.1808	2.03124	0.817367
								1.75995	0.619112	0.667806	0.866061
								0.866061	0.744326	0.817367	0.346772
								0.667806	1.01562	1.01562	2.77557
								1.38778	0.768673	1.68343	0.744326
								0.643459	0.643459	0.322077	0.39651
								0.39651	0.546071	2.33037	0.744326
								0.39651	1.14084	1.46083	1.18953
								0.39651	0.94258	2.60166	2.60166
								0.667806	0.546071	0.594765	0.39651
								0.841714	1.18953	1.28692	0.768673
								0.768673	1.26257	0.272687	1.23822
								0.890408	1.26257	1.63473	0.272687
								0.493898	0.521724	0.866061	1.38778
								1.85734	0.469551	0.918233	2.30602
								1.61039	1.46083	0.79302	2.99817
								1.28692	1.9582	1.16518	0.817367
								0.914755	1.01562	1.48517	1.38778
								0.719978	0.966928	0.991275	0.39651
								0.966928	0.79302	1.90951	0.692153
								1.75995	0.420857	1.23822	0.768673
								0.692153	0.322077	0.594765	1.03997
								1.01562	0.817367	1.53735	0.445204
								0.768673	1.01562	2.1808	1.26257
								1.06432	1.33909	0.372163	0.94258
								1.65908	1.43648	1.83299	0.643459
								0.643459	0.594765	0.570418	0.372163
								0.445204	0.744326	1.16518	1.38778
								0.27234	1.31474	1.68343	1.21388
								0.841714	0.817367	1.33909	0.546071
								0.469551	0.719978	0.272687	0.469551
								0.493898	1.16518	2.27819	1.08866
								0.768673	0.594765	0.890408	1.56169
								1.11301	0.918233	1.98255	2.0069
								2.1808	0.79302	1.38778	3.44338
								0.546071	0.445204	1.48517	0.79302
								0.79302	0.719978	0.841714	0.667806
								1.18953	1.85734	1.65908	2.50427
								0.719978	0.521724	3.22077	3.47816
								0.619112	0.667806	3.24512	0.619112
								0.297382	1.85734	2.99817	0.594765
								0.817367	0.966928	1.36344	1.98255
								0.619112	0.719978	1.03997	1.06432
								1.88168	0.493898	3.65206	0.866061
								0.546071	0.17356	1.83299	1.68343
								1.06432	0.297382	0.768673	1.7356
								1.68343	0.198255	1.61039	0.79302
								0.619112	0.768673	0.493898	1.33909
								0.744326	0.817367	1.03997	1.08866
								0.841714	0.667806	0.521724	1.26257
								0.890408	0.22295	1.58604	2.25385
								0.744326	1.36344	2.70253	1.03997
								0.890408	0.619112	0.667806	1.56169
								0.841714	0.79302	1.26257	1.23822
								0.94258	0.94258	0.570418	2.52862
								1.26257	2.0069	1.01562	0.966928
								0.768673	0.94258	1.06432	0.744326
								1.9582	1.14084	0.420857	3.86075
								0.768673	1.03997	1.26257	3.44338
								0.521724	2.40341	0.272687	2.47645
								0.420857	1.06432	0.594765	1.78429
								1.03997	0.94258	0.866061	0.594765
								1.38778	1.06432	0.445204	0.22295
								0.817367	0.594765	2.40341	1.23822
								0.570418	1.46083	2.0069	2.27819
								0.692153	0.198255	0.719978	1.85734
								0.619112	0.469551	1.80864	1.88168
								0.744326	1.58604	0.991275	1.65908
								0.445204	0.817367	0.445204	0.643459
								0.94258	1.65908	0.866061	2.97382
								0.841714	0.594765	1.36344	1.33909
								0.667806	1.21388	2.10776	0.719978
								0.469551	0.619112	2.70253	0.966928
								0.594765	2.30254	2.33037	2.72687
								0.914755	1.16518	1.71125	1.31474
								0.372163	0.744326	1.71125	1.33909
								1.03997	2.05559	1.75995	0.667806
								0.420857	1.03997	1.06432	1.28692
								0.173212	0.890408	0.546071	4.06944
								1.26257	0.272687	2.15646	2.57731
								0.768673	0.420857	1.23822	4.83464
								1.06432	0.744326	1.46083	0.918233
								0.643459	0.297382	0.966928	1.18953
								0.692153	0.570418	2.55297	0.247645
								0.667806	0.619112	1.61039	1.7356
								1.08866	0.570418	2.4521	1.28692
								1.43648	0.744326	0.841714	0.744326
								0.521724	1.11649	0.719978	0.521724
								4.59117	1.43648	0.17356	0.667806
								0.692153	0.469551	0.667806	1.53735
								0.420857	0.297382	1.01562	0.890408
								1.36344	1.03997	1.01562	1.18953
								0.619112	0.841714	1.08866	2.50427
								1.16518	0.744326	2.07994	1.93386
								1.16518	0.991275	0.594765	2.52862
								2.10428	0.322077	0.866061	0.420857
								0.546071	0.866061	3.46772	1.41213
								0.94258	1.11649	1.85734	0.346772
								1.21388	1.93386	0.619112	1.9582
								2.03124	1.7356	5.91287	3.24512
								0.420857	0.94258	0.79302	1.98255
								1.38778	0.918233	6.57372	3.07121
								2.0069	0.966928	1.78429	0.445204
								1.01562	2.37906	0.866061	0.918233
								0.817367	0.966928	0.918233	1.85734
								1.03997	0.841714	0.918233	0.469551
								0.692153	1.33909	0.744326	0.643459
								0.841714	0.546071	0.866061	1.56169
								1.14084	0.667806	1.56169	0.744326
								0.39651	1.58604	0.570418	2.60166
								0.570418	0.79302	0.918233	1.21388
								0.914755	0.744326	0.643459	1.26257
								0.521724	1.41213	2.10776	0.918233
								0.841714	0.94258	0.79302	0.619112
								1.31127	0.79302	0.619112	2.05559
								1.36344	1.28692	4.27813	0.546071
								0.744326	0.469551	1.98255	0.692153
								0.173212	0.890408	4.24335	1.08866
								0.39651	1.06432	0.866061	0.322077
								0.39651	0.79302	0.469551	0.918233
								0.744326	0.692153	1.75995	1.80864
								0.322077	0.594765	0.866061	3.89554
								1.63473	1.11649	0.372163	1.7356
								1.98255	0.719978	1.85734	1.06432
								0.890408	0.619112	0.918233	0.619112
								0.594765	0.768673	0.546071	2.84861
								0.322077	0.79302	0.247645	3.86075
								0.469551	0.79302	0.692153	1.23822
								0.991275	0.39651	2.77557	1.7356
								1.63473	0.322077	1.08866	1.63473
								2.8973	0.991275	0.841714	0.841714
								1.01562	0.744326	2.2295	2.70253
								1.23822	0.667806	0.817367	0.841714
								0.346772	1.41213	0.817367	2.40341
								0.991275	0.918233	0.546071	6.64328
								0.445204	0.594765	0.841714	1.08866
								1.11301	0.17356	1.56169	3.51294
								0.297382	0.866061	0.493898	0.521724
								1.33909	0.619112	1.98255	0.817367
								2.74774	0.445204	2.25385	3.72163
								1.31127	0.643459	3.51294	1.06432
								0.346772	0.445204	1.06432	2.99817
								0.866061	1.26257	0.570418	2.03124
								0.966928	0.619112	1.28692	3.14773
								1.11301	0.918233	0.866061	1.18953
								0.469551	0.79302	0.841714	1.01562
								1.03997	1.58604	0.719978	1.80864
								2.57731	0.322077	1.11649	1.28692
								0.297382	0.594765	1.36344	1.63473
								0.719978	1.18953	0.643459	1.90951
								1.06432	0.17356	0.841714	2.05559
								0.643459	2.20515	0.22295	1.21388
								1.11301	0.817367	1.31474	1.48517
								0.594765	0.768673	1.71125	1.26257
								0.445204	1.01562	1.08866	1.56169
								0.841714	0.445204	2.97382	1.48517
								0.521724	0.841714	1.38778	1.08866
								0.546071	0.667806	1.06432	0.619112
								1.03997	0.594765	1.48517	2.79992
								1.11301	0.667806	1.48517	3.65206
								1.53735	0.966928	0.991275	0.493898
								0.469551	0.866061	0.493898	1.06432
								0.667806	0.744326	2.62601	0.148517
								0.570418	0.445204	1.21388	2.87296
								0.594765	0.866061	1.9582	1.38778
								0.346772	0.79302	2.1808	3.02252
								1.16518	0.966928	2.1808	2.30602
								0.79302	0.272687	2.20515	0.719978
								1.50952	0.546071	0.322077	1.06432
								0.594765	0.890408	0.521724	1.14084
								0.692153	0.966928	0.469551	2.20515
								0.966928	0.768673	1.21388	1.08866
								0.297382	0.991275	1.85734	1.58604
								0.643459	0.493898	1.38778	2.27819
								0.619112	1.14084	0.594765	1.48517
								1.68343	0.79302	1.31474	0.272687
								0.841714	1.06432	2.33037	1.85734
								0.469551	0.991275	1.7356	0.570418
								1.11301	0.546071	0.346772	0.918233
								0.719978	1.33909	6.01721	2.05559
								0.346772	0.17356	1.26257	0.445204
								0.692153	0.546071	4.24335	3.37033
								0.890408	0.667806	0.866061	1.63473
								0.445204	1.21388	3.65206	1.98255
								0.198255	0.445204	1.08866	3.41903
								0.841714	0.719978	0.667806	2.65036
								1.36344	1.11649	0.22295	1.71125
								0.744326	1.36344	0.991275	2.62601
								0.546071	0.991275	3.68685	2.05559
								1.73212	0.643459	1.63473	1.83299
								0.692153	2.6747	1.06432	3.29729
								0.594765	0.692153	1.93386	1.61039
								0.768673	0.667806	0.692153	1.63473
								0.768673	0.297382	2.35471	1.23822
								0.692153	1.03997	0.991275	0.420857
								1.88168	3.12338	1.9582	0.991275
								1.31127	1.06432	0.493898	1.03997
								0.546071	0.667806	0.79302	1.61039
								1.14084	0.719978	0.692153	1.43648
								1.56169	0.346772	0.866061	1.41213
								0.991275	0.768673	0.667806	0.322077
								0.841714	0.94258	1.85734	1.08866
								0.667806	1.21388	2.25385	2.13211
								0.546071	1.01562	0.546071	0.94258
								0.420857	0.521724	1.98255	1.08866
								0.570418	0.918233	1.98255	4.24335
								1.14084	0.643459	1.65908	1.85734
								0.866061	0.594765	0.94258	1.513
								0.469551	0.570418	5.04333	0.346772
								0.643459	0.570418	2.35471	1.68343
								0.297382	0.198255	0.692153	2.72687
								0.914755	0.619112	0.594765	0.966928
								0.570418	2.13211	2.03124	2.25385
								0.79302	0.768673	1.93386	1.08866
								0.445204	0.546071	2.52862	1.26257
								2.1808	0.445204	1.38778	0.667806
								0.148517	0.619112	1.75995	0.991275
								0.719978	1.23822	2.33037	1.78429
								0.643459	0.768673	1.01562	2.70253
								0.744326	1.16518	0.17356	0.493898
								0.619112	0.744326	1.01562	0.94258
								0.692153	0.521724	1.48517	0.841714
								1.31127	1.43648	1.41213	1.90951
								0.469551	0.272687	1.36344	0.667806
								0.692153	0.841714	0.890408	1.80864
								0.346772	0.719978	1.513	1.11649
								0.372163	0.719978	0.768673	0.966928
								1.16518	0.94258	1.41213	4.62595
								0.493898	0.322077	3.04687	0.521724
								0.817367	0.643459	2.0069	1.90951
								0.692153	0.667806	0.619112	4.5216
								1.26257	2.05559	0.768673	1.01562
								0.966928	0.546071	0.594765	1.80864
								0.420857	0.744326	2.77557	0.322077
								2.27819	0.94258	1.36344	2.75122
								0.346772	0.297382	1.38778	1.21388
								1.06432	0.372163	0.94258	0.841714
								0.420857	0.866061	2.03124	1.7356
								1.43648	0.719978	1.33909	0.272687
								0.570418	0.667806	0.966928	1.16518
								1.43648	1.14084	1.08866	1.83299
								1.38778	1.7356	0.469551	3.61728
								1.50952	1.11649	0.866061	1.43648
								0.594765	0.346772	0.247645	3.37033
								0.841714	0.546071	0.272687	0.890408
								0.39651	0.744326	1.56169	2.47645
								1.28692	0.148517	5.53027	1.90951
								0.27234	0.768673	1.7356	0.372163
								0.643459	0.346772	2.15646	0.667806
								0.79302	0.420857	1.68343	2.42775
								0.817367	0.546071	1.23822	0.420857
								2.4521	0.469551	1.03997	0.546071
								0.991275	0.297382	0.890408	1.33909
								0.79302	1.08866	0.94258	1.56169
								0.521724	0.866061	0.744326	1.31474
								0.667806	0.719978	0.546071	2.10776
								1.18953	0.692153	0.841714	3.99988
								2.20515	0.570418	1.01562	3.32164
								0.594765	0.469551	2.70253	2.77557
								0.420857	0.890408	0.346772	2.60166
								0.744326	0.570418	1.03997	0.546071
								0.866061	0.768673	0.445204	2.72687
								0.692153	0.918233	1.53735	1.36344
								0.79302	1.23822	1.46083	1.23822
								0.692153	0.619112	1.43648	1.83299
								1.16518	0.79302	1.68343	3.75641
								0.966928	0.966928	0.890408	2.0069
								0.27234	0.420857	2.50427	0.594765
								0.667806	0.841714	3.65206	1.93386
								0.94258	0.493898	1.46083	0.594765
								0.27234	0.22295	2.50427	2.84861
								1.06432	0.719978	1.03997	1.01562
								0.914755	0.744326	0.643459	0.94258
								0.619112	0.768673	0.372163	1.63473
								1.14084	1.21388	0.247645	0.372163
								1.14084	0.346772	0.445204	0.445204
								1.31127	0.866061	2.10776	3.93032
								2.47645	0.594765	0.744326	2.05559
								1.01562	1.16518	0.966928	0.991275
								2.32689	0.198255	1.43648	1.85734
								0.719978	0.322077	2.07994	1.01562
								0.594765	0.841714	0.469551	1.21388
								0.866061	0.966928	2.0069	2.87296
								0.469551	0.692153	1.53735	2.13211
								1.98255	1.14084	1.61039	0.521724
								1.48517	0.94258	1.56169	1.63473
								2.05559	0.521724	0.768673	0.841714
								2.52514	0.744326	1.23822	2.47645
								0.521724	0.841714	0.346772	1.71125
								1.18953	1.36344	0.594765	0.817367
								1.16518	0.346772	2.4521	4.10423
								0.643459	1.08866	2.30602	1.48517
								0.594765	0.643459	0.817367	2.35471
								0.346772	1.23822	3.34599	0.198255
								1.26257	0.890408	1.43648	0.866061
								0.420857	0.692153	0.346772	0.94258
								0.322077	0.667806	1.21388	1.26257
								2.35471	1.33909	1.78429	3.04687
								0.719978	0.445204	0.643459	1.01562
								0.521724	0.991275	0.866061	0.22295
								0.546071	0.297382	3.04687	3.99988
								0.469551	1.36344	1.56169	0.322077
								0.890408	0.79302	1.31474	0.346772
								0.619112	1.08866	2.2295	1.48517
								1.26257	1.83299	1.06432	1.41213
								1.08866	0.643459	1.06432	1.28692
								0.493898	1.03997	2.6747	0.890408
								0.570418	1.26257	0.817367	3.99988
								1.78429	0.719978	0.493898	4.13901
								2.27819	0.445204	0.918233	1.56169
								0.817367	1.26257	2.0069	1.06432
								0.493898	0.546071	0.719978	2.50427
								0.966928	0.643459	1.11649	0.272687
								1.06432	0.420857	1.78429	1.90951
								0.692153	0.692153	1.43648	2.15646
								2.74774	0.841714	0.94258	2.6747
								1.36344	1.9582	0.272687	0.991275
								1.14084	0.667806	0.643459	2.07994
								1.36344	1.08866	1.53735	0.469551
								0.619112	0.692153	1.16518	0.991275
								1.46083	1.23822	1.08866	0.322077
								1.14084	0.521724	0.866061	2.20515
								1.46083	0.445204	0.744326	0.619112
								2.20515	0.469551	1.83299	0.817367
								1.73212	0.991275	2.4521	1.83299
								0.768673	0.420857	0.918233	0.346772
								1.41213	0.493898	1.41213	1.16518
								1.18953	1.65908	0.890408	1.06432
								0.469551	4.93898	1.90951	0.966928
								0.966928	0.918233	0.322077	1.48517
								0.27234	1.21388	2.10776	0.22295
								0.445204	0.866061	0.744326	0.890408
								0.594765	0.346772	2.37906	1.28692
								0.914755	1.28692	1.26257	0.420857
								1.56169	1.08866	1.98255	0.918233
								1.70778	0.94258	0.817367	0.469551
								0.79302	0.991275	1.41213	3.14773
								1.31127	0.692153	1.98255	1.83299
								0.817367	0.79302	0.817367	1.68343
								1.06432	0.719978	0.817367	1.08866
								0.643459	0.247645	0.546071	2.82426
								1.16518	1.01562	0.346772	1.48517
								0.570418	1.41213	1.14084	2.77557
								0.546071	1.26257	2.13211	2.15646
								0.322077	0.198255	2.65036	0.17356
								0.420857	0.372163	0.719978	2.05559
								1.21388	0.322077	0.445204	2.33037
								0.890408	0.619112	2.60166	2.60166
								2.35471	0.918233	2.33037	2.03124
								1.18953	0.79302	3.04687	0.94258
								0.619112	0.667806	0.991275	0.594765
								0.619112	1.58604	1.16518	1.36344
								0.643459	0.719978	1.43648	0.493898
								0.667806	0.866061	0.445204	4.31291
								0.619112	1.61039	1.36344	0.768673
								1.48517	0.817367	1.58604	0.719978
								1.83299	0.817367	0.272687	1.9582
								0.39651	0.570418	1.98255	2.13211
								2.2295	0.768673	0.39651	1.41213
								0.914755	0.692153	1.21388	0.94258
								1.43648	0.297382	0.420857	1.75995
								0.914755	1.46083	1.01562	1.14084
								0.594765	1.01562	1.28692	0.866061
								0.991275	0.372163	0.667806	2.10776
								1.41213	0.22295	1.18953	3.34599
								1.26257	0.866061	1.18953	1.36344
								1.23822	0.79302	1.88168	3.09904
								0.966928	0.918233	1.03997	0.297382
								1.43648	0.817367	1.28692	2.50427
								1.08866	1.33909	1.58604	2.30602
								1.90603	0.594765	0.372163	0.817367
								1.11301	0.22295	1.7356	2.20515
								0.445204	1.21388	0.546071	1.90951
								0.667806	1.18953	0.79302	2.10776
								0.719978	0.841714	1.90951	1.36344
								0.914755	0.79302	1.80864	0.991275
								0.372163	1.26257	0.643459	3.04687
								1.93038	0.643459	1.80864	0.570418
								0.570418	0.866061	1.26257	1.01562
								1.58604	1.01562	0.866061	2.05559
								1.16518	1.11649	0.890408	2.6747
								0.768673	0.768673	1.03997	1.48517
								0.890408	1.83299	0.445204	3.07121
								0.570418	1.23822	0.768673	2.72687
								0.570418	1.08866	1.06432	3.37033
								0.643459	0.570418	2.55297	0.817367
								1.50952	0.469551	1.513	0.890408
								1.31127	0.570418	0.445204	0.667806
								0.79302	0.594765	0.991275	0.991275
								0.570418	0.817367	0.521724	4.31291
								2.6747	0.22295	1.01562	1.38778
								0.297382	0.94258	1.68343	1.36344
								0.346772	0.22295	1.65908	3.75641
								1.26257	1.48517	3.82597	0.272687
								0.841714	0.546071	3.34599	0.94258
								0.619112	1.11649	1.11649	1.11649
								0.866061	0.890408	1.16518	0.667806
								1.18953	0.692153	0.890408	0.966928
								0.643459	0.841714	0.744326	1.11649
								1.16518	0.991275	2.10776	0.692153
								0.619112	1.03997	1.75995	2.97382
								0.493898	1.06432	3.61728	0.768673
								0.817367	0.692153	1.38778	1.33909
								1.03997	0.866061	1.83299	1.08866
								1.06432	1.06432	3.65206	0.918233
								0.570418	0.39651	1.23822	1.41213
								0.594765	0.594765	0.297382	1.26257
								0.469551	0.469551	3.75641	2.07994
								1.08866	0.619112	1.65908	2.13211
								1.31127	0.991275	1.03997	0.719978
								0.991275	0.521724	1.11649	0.297382
								1.03997	0.768673	0.445204	1.06432
								0.841714	1.16518	0.94258	4.45204
								0.966928	0.322077	0.79302	1.23822
								1.03997	0.445204	3.17208	0.744326
								1.18953	0.594765	0.619112	1.33909
								2.35471	0.841714	1.01562	0.966928
								1.18953	0.198255	0.372163	4.24335
								0.372163	0.619112	2.90078	1.98255
								0.643459	1.18953	2.35471	1.36344
								1.06432	1.83299	0.817367	0.94258
								0.719978	0.546071	1.90951	0.643459
								0.94258	0.692153	1.28692	2.97382
								0.890408	0.667806	3.17208	0.570418
								0.346772	0.744326	0.890408	1.75995
								0.619112	0.297382	0.594765	0.594765
								2.15646	0.643459	0.546071	3.37033
								0.546071	0.420857	1.06432	4.20857
								1.41213	1.28692	2.35471	1.68343
								1.08866	0.744326	2.37906	1.31474
								0.719978	0.918233	2.62601	3.07121
								0.890408	1.14084	2.35471	1.90951
								1.16518	1.28692	1.38778	0.918233
								0.643459	1.06432	1.58604	0.322077
								1.61039	0.991275	5.49549	0.594765
								1.03997	0.79302	0.570418	0.346772
								1.01562	0.768673	0.768673	2.60166
								0.546071	1.06432	0.594765	0.372163
								0.890408	3.22077	1.01562	1.68343
								1.38778	0.94258	0.643459	0.866061
								0.297382	1.28692	1.38778	0.817367
								0.521724	1.90951	1.48517	2.27819
								1.46083	1.65908	0.469551	2.03124
								0.619112	0.667806	0.841714	1.33909
								0.719978	1.46083	0.667806	1.03997
								1.08866	0.719978	0.692153	1.41213
								0.817367	1.61039	2.10776	4.17379
								0.297382	1.88168	0.521724	0.469551
								1.61039	0.493898	3.09904	2.72687
								0.692153	0.546071	2.07994	0.991275
								0.768673	0.346772	1.06432	0.198255
								1.68343	1.80864	1.56169	4.93898
								0.667806	0.841714	0.570418	0.768673
								1.06432	0.493898	2.60166	1.46083
								0.744326	1.98255	1.41213	0.445204
								0.521724	0.570418	1.18953	1.38778
								0.594765	0.39651	1.01562	0.79302
								0.594765	0.346772	1.23822	1.78429
								0.469551	0.469551	1.26257	1.78429
								0.841714	0.94258	1.38778	0.346772
								0.297382	0.594765	0.991275	0.445204
								0.445204	0.198255	0.469551	0.692153
								0.594765	0.79302	1.58604	1.33909
								0.817367	0.39651	1.75995	0.991275
								1.14084	0.991275	0.841714	3.09904
								0.322077	0.692153	0.744326	1.31474
								0.594765	0.94258	3.47816	2.72687
								0.744326	1.26257	1.93386	1.23822
								2.2295	0.322077	0.744326	1.63473
								0.643459	0.445204	0.643459	1.513
								0.817367	1.65908	1.01562	0.768673
								1.16518	0.744326	0.866061	2.20515
								0.594765	0.966928	2.55297	0.493898
								1.08866	1.26257	1.01562	0.94258
								0.346772	0.594765	2.94948	1.88168
								0.297382	1.08866	1.46083	1.83299
								1.50952	2.57731	0.619112	2.25385
								0.890408	0.39651	1.16518	1.83299
								0.768673	1.61039	0.297382	2.07994
								0.469551	0.493898	2.94948	0.692153
								1.03997	1.75995	0.744326	0.890408
								0.372163	0.744326	1.03997	1.21388
								0.817367	0.991275	1.7356	1.58604
								0.594765	0.768673	0.594765	2.62601
								0.493898	0.198255	1.14084	3.82597
								1.38778	0.445204	3.44338	1.83299
								0.94258	1.01562	0.39651	2.10776
								1.75995	1.56169	1.08866	1.43648
								0.692153	0.817367	1.23822	0.79302
								0.914755	0.841714	0.619112	0.866061
								1.26257	2.2295	0.692153	0.841714
								0.643459	2.37906	1.01562	1.53735
								0.866061	0.148517	1.63473	1.21388
								1.11301	0.469551	1.43648	1.65908
								0.27234	2.0069	4.97376	1.65908
								1.26257	0.841714	6.43459	4.24335
								0.914755	0.890408	0.570418	1.7356
								0.817367	0.643459	1.01562	1.83299
								2.30254	0.619112	1.06432	1.7356
								0.643459	0.768673	1.98255	2.60166
								0.643459	0.667806	1.31474	0.643459
								0.445204	1.26257	1.36344	0.79302
								2.0069	0.866061	1.7356	0.39651
								0.914755	1.18953	0.546071	1.33909
								0.546071	0.890408	0.719978	1.43648
								0.39651	1.14084	0.866061	4.76507
								1.68343	1.58604	2.57731	4.17379
								0.570418	0.570418	1.03997	0.667806
								1.26257	1.08866	0.768673	0.918233
								0.619112	1.46083	2.10776	0.148517
								1.36344	0.966928	1.18953	0.866061
								2.32689	0.744326	0.79302	2.42775
								0.817367	0.322077	1.71125	1.7356
								2.03124	1.38778	0.991275	0.817367
								0.768673	0.719978	2.15646	1.23822
								0.667806	0.643459	3.61728	2.84861
								1.31127	0.643459	1.38778	2.05559
								0.841714	0.817367	5.00855	1.03997
								1.9582	1.26257	0.297382	1.03997
								0.469551	1.38778	0.570418	0.570418
								0.546071	0.79302	1.11649	1.9582
								0.27234	0.991275	0.346772	1.93386
								1.98255	2.57731	1.21388	0.346772
								1.03997	0.94258	2.0069	2.84861
								0.372163	1.61039	0.991275	0.841714
								0.297382	0.594765	0.420857	1.01562
								0.692153	0.79302	2.27819	4.76507
								0.866061	0.322077	0.372163	1.43648
								0.247645	1.85734	1.41213	0.521724
								2.10428	1.28692	5.42592	3.37033
								0.469551	0.570418	1.98255	0.546071
								0.744326	0.890408	1.28692	0.521724
								1.50952	0.22295	2.20515	1.38778
								1.48517	0.521724	0.866061	2.2295
								1.41213	0.322077	0.744326	0.768673
								0.521724	0.198255	0.643459	2.1808
								1.16518	0.272687	0.619112	1.7356
								0.841714	0.643459	1.26257	2.10776
								0.346772	0.692153	0.667806	2.0069
								0.817367	0.39651	0.94258	2.79992
								0.570418	0.866061	0.322077	0.445204
								0.866061	0.198255	1.21388	2.0069
								0.619112	1.21388	1.36344	1.38778
								0.570418	0.841714	0.841714	0.198255
								0.744326	0.346772	2.25385	2.55297
								0.469551	0.667806	1.56169	0.619112
								1.75995	1.80864	0.991275	1.06432
								1.63473	1.71125	1.61039	1.61039
								0.27234	1.53735	1.63473	0.94258
								0.966928	0.372163	0.841714	0.445204
								1.31127	1.23822	1.80864	0.692153
								0.692153	0.918233	1.48517	1.23822
								1.23822	0.594765	1.93386	1.28692
								1.78429	0.866061	1.48517	1.71125
								1.06432	0.39651	0.148517	2.99817
								1.06432	0.918233	0.546071	3.54772
								0.346772	1.93386	1.01562	1.46083
								0.692153	0.322077	1.53735	2.33037
								1.03997	1.21388	1.06432	2.03124
								0.322077	1.71125	0.493898	2.0069
								0.420857	1.06432	1.18953	0.841714
								0.991275	1.03997	0.841714	1.88168
								0.493898	0.570418	1.16518	1.18953
								0.173212	0.991275	1.56169	3.02252
								0.991275	1.01562	1.08866	2.25385
								0.445204	1.48517	1.26257	1.08866
								1.01562	1.46083	1.14084	2.77557
								1.56169	0.768673	2.20515	0.469551
								0.594765	0.148517	0.918233	2.15646
								4.27813	0.17356	0.22295	0.890408
								1.98255	1.38778	1.71125	4.69551
								0.420857	1.11649	1.23822	1.53735
								0.94258	0.198255	0.619112	0.521724
								0.297382	0.667806	0.521724	1.83299
								1.01562	1.38778	1.71125	1.93386
								0.817367	0.841714	0.866061	1.23822
								2.30254	0.594765	1.31474	0.768673
								1.58604	0.594765	0.594765	0.841714
								0.619112	0.719978	0.918233	2.05559
								0.817367	1.28692	3.29729	0.991275
								0.493898	0.841714	0.692153	1.63473
								1.18953	0.744326	0.643459	2.33037
								0.744326	0.744326	1.36344	3.51294
								0.744326	1.08866	0.866061	0.719978
								0.667806	1.33909	0.546071	1.28692
								0.594765	0.594765	1.41213	0.17356
								0.619112	0.594765	1.68343	1.06432
								0.420857	1.23822	3.29729	0.546071
								0.521724	0.39651	0.546071	1.01562
								1.36344	1.36344	0.272687	1.53735
								2.05559	2.27819	1.43648	0.890408
								0.39651	0.692153	0.570418	0.719978
								2.35471	1.71125	1.38778	1.26257
								1.31127	0.667806	1.21388	3.82597
								0.619112	1.513	1.9582	2.60166
								1.90603	0.643459	0.570418	0.991275
								0.667806	0.719978	0.420857	2.77557
								2.1808	0.890408	3.37033	1.43648
								0.521724	0.719978	2.62601	2.33037
								1.18953	0.493898	0.667806	1.31474
								0.619112	2.35471	1.93386	1.48517
								1.18953	1.38778	0.719978	3.17208
								1.26257	0.918233	2.57731	3.09904
								0.594765	1.41213	2.1808	1.14084
								2.1808	0.991275	0.372163	2.40341
								1.11301	0.643459	0.643459	1.98255
								1.11301	0.297382	1.83299	2.42775
								0.420857	0.667806	0.346772	1.11649
								0.768673	0.346772	3.02252	1.36344
								1.03997	0.744326	0.619112	1.18953
								0.619112	0.817367	1.46083	2.70253
								2.03124	0.94258	1.14084	0.469551
								0.817367	0.322077	1.18953	1.61039
								0.667806	1.21388	1.46083	1.48517
								2.10428	0.521724	0.594765	0.521724
								1.16518	0.493898	2.65036	0.322077
								0.890408	0.79302	2.70253	3.46772
								0.322077	1.38778	1.03997	1.38778
								1.31127	0.966928	1.98255	0.817367
								0.866061	1.03997	1.23822	1.85734
								0.570418	0.346772	1.513	0.841714
								0.914755	0.817367	1.23822	1.41213
								0.79302	0.94258	1.14084	1.14084
								0.643459	1.11649	3.51294	1.18953
								0.768673	1.33909	0.890408	1.36344
								0.817367	0.966928	1.03997	2.2295
								1.01562	0.768673	1.46083	0.768673
								2.0069	1.65908	0.546071	1.65908
								1.73212	1.61039	1.48517	0.272687
								0.991275	0.297382	0.79302	1.80864
								0.914755	0.817367	1.26257	1.56169
								0.991275	0.148517	0.744326	0.594765
								0.493898	0.123822	0.79302	1.98255
								1.61039	0.866061	0.493898	0.322077
								0.469551	1.08866	0.493898	0.445204
								0.890408	1.03997	1.14084	0.420857
								3.09556	1.31474	0.918233	2.25385
								1.23822	0.692153	2.03124	1.18953
								0.991275	0.94258	0.643459	2.10776
								0.692153	0.991275	1.48517	0.692153
								1.53735	1.03997	1.88168	0.841714
								2.946	2.20515	2.13211	2.79992
								0.521724	0.247645	0.570418	2.13211
								0.570418	1.18953	3.9651	1.16518
								1.16518	0.493898	2.27819	2.37906
								1.46083	0.768673	1.75995	1.61039
								0.817367	0.570418	0.297382	0.744326
								1.61039	0.817367	2.4521	1.48517
								0.619112	1.11649	1.93386	1.33909
								2.27819	0.667806	1.71125	0.247645
								1.08866	0.817367	1.26257	1.78429
								0.521724	2.1808	0.744326	2.42775
								1.03997	0.198255	0.991275	1.28692
								1.14084	0.493898	2.2295	2.37906
								0.719978	0.619112	0.546071	0.619112
								0.94258	1.33909	2.1808	0.667806
								0.420857	1.06432	0.247645	1.08866
								0.817367	0.272687	1.48517	2.0069
								1.26257	0.22295	1.78429	0.866061
								0.420857	1.06432	1.46083	0.744326
								1.26257	0.817367	1.43648	1.68343
								1.46083	0.570418	1.14084	1.21388
								0.546071	0.619112	1.9582	1.01562
								0.744326	1.61039	0.570418	1.18953
								0.744326	1.75995	1.03997	0.493898
								0.570418	1.31474	0.692153	1.06432
								1.46083	0.198255	0.594765	0.346772
								0.521724	2.84861	0.643459	1.28692
								0.643459	1.16518	2.94948	0.570418
								0.817367	1.48517	0.692153	0.817367
								0.817367	0.966928	2.03124	1.93386
								0.667806	1.01562	1.43648	1.75995
								0.372163	0.966928	1.36344	1.08866
								0.890408	0.372163	1.56169	0.94258
								0.546071	0.469551	2.40341	3.82597
								0.667806	0.692153	2.03124	3.24512
								0.27234	1.03997	0.817367	2.15646
								4.97376	0.918233	1.46083	3.54772
								1.56169	0.594765	0.198255	0.594765
								1.06432	1.16518	1.68343	0.346772
								0.94258	1.85734	0.493898	1.88168
								1.50952	0.692153	0.768673	1.31474
								0.297382	1.7356	0.841714	0.346772
								0.619112	1.06432	1.90951	1.7356
								0.570418	0.546071	1.18953	0.521724
								0.841714	1.80864	1.65908	1.11649
								1.01562	0.719978	1.21388	2.90078
								3.11991	0.692153	0.594765	0.768673
								0.719978	0.890408	1.16518	0.39651
								0.594765	0.570418	0.445204	2.33037
								2.12863	0.469551	0.570418	4.17379
								1.75995	1.31474	1.80864	1.43648
								0.841714	1.65908	1.28692	2.37906
								1.14084	0.817367	0.991275	1.63473
								3.17208	0.94258	2.30602	1.11649
								0.420857	1.68343	0.866061	0.667806
								0.594765	1.08866	0.521724	1.43648
								1.06432	1.06432	0.918233	1.11649
								0.372163	0.918233	1.61039	3.65206
								1.06432	0.445204	0.346772	2.40341
								0.521724	0.643459	0.79302	0.94258
								0.297382	1.01562	0.346772	1.01562
								0.445204	1.21388	0.322077	1.65908
								0.346772	0.322077	0.79302	2.57731
								0.469551	2.15646	1.65908	0.817367
								0.198255	0.841714	0.991275	0.372163
								0.841714	1.43648	2.35471	1.01562
								0.817367	0.966928	1.9582	2.87296
								0.890408	1.11649	0.918233	2.13211
								1.93038	0.841714	1.11649	2.55297
								1.73212	1.01562	2.03124	0.372163
								0.322077	0.570418	1.03997	1.03997
								1.38778	0.966928	1.58604	2.25385
								0.890408	0.768673	0.521724	0.768673
								0.27234	1.7356	1.38778	2.0069
								0.39651	1.01562	0.890408	1.06432
								0.768673	0.445204	1.90951	1.26257
								0.866061	0.469551	1.56169	4.10423
								0.719978	1.38778	0.372163	0.372163
								0.866061	2.50079	2.99817	0.991275
								0.79302	0.322077	2.65036	0.521724
								0.619112	1.31474	1.28692	1.83299
								0.546071	2.13211	0.469551	2.33037
								0.619112	1.41213	2.47645	0.372163
								1.93038	0.667806	0.866061	0.817367
								0.619112	0.546071	0.918233	0.39651
								0.79302	0.667806	1.36344	1.90951
								0.27234	0.719978	1.41213	0.39651
								0.991275	1.85734	1.71125	3.44338
								0.744326	0.297382	0.521724	3.39468
								0.890408	1.11649	0.768673	1.16518
								0.39651	2.2295	1.03997	1.75995
								1.43648	1.14084	1.48517	1.31474
								2.62601	3.17208	0.521724	0.768673
								0.297382	0.966928	1.01562	0.866061
								0.817367	0.297382	0.744326	2.65036
								0.619112	0.297382	0.692153	2.97382
								2.37906	1.85734	1.06432	2.10776
								0.372163	0.744326	0.619112	0.94258
								0.420857	0.692153	1.01562	2.07994
								1.11301	1.88168	0.570418	0.322077
								0.521724	0.744326	1.28692	1.21388
								1.26257	1.21388	0.94258	1.38778
								1.90603	0.991275	2.05559	0.890408
								0.521724	0.346772	1.06432	1.28692
								0.79302	1.14084	3.89554	3.09904
								0.719978	0.445204	3.39468	1.61039
								0.744326	0.667806	1.23822	2.37906
								0.445204	1.18953	2.4521	0.991275
								1.18953	0.966928	2.0069	0.768673
								0.570418	0.991275	1.71125	0.570418
								1.21388	0.692153	0.692153	0.493898
								0.768673	0.643459	2.47645	0.744326
								1.68343	1.56169	2.84861	2.94948
								1.73212	0.918233	1.68343	2.33037
								0.768673	0.991275	0.272687	1.08866
								0.570418	2.27819	2.27819	1.01562
								1.06432	0.991275	1.71125	0.546071
								0.372163	0.372163	5.00855	0.22295
								2.54949	0.22295	0.546071	1.93386
								0.667806	1.36344	0.866061	1.61039
								0.521724	0.667806	1.03997	6.2259
								0.570418	0.744326	0.39651	1.08866
								2.07994	0.297382	1.18953	1.41213
								0.817367	0.692153	0.521724	0.420857
								0.719978	0.768673	1.80864	1.08866
								0.841714	1.06432	1.83299	1.36344
								0.322077	0.94258	1.78429	1.28692
								0.420857	0.768673	1.98255	2.4521
								0.546071	1.14084	1.31474	0.866061
								0.372163	0.619112	0.570418	1.48517
								1.70778	0.445204	2.40341	1.9582
								0.420857	0.17356	0.991275	2.03124
								0.521724	1.21388	1.93386	0.991275
								1.16518	0.719978	0.594765	1.08866
								0.719978	0.866061	2.27819	1.33909
								0.866061	1.28692	2.1808	0.768673
								0.346772	1.68343	0.841714	2.25385
								1.93038	1.46083	1.61039	1.90951
								1.14084	0.346772	1.48517	0.667806
								0.79302	0.768673	0.546071	2.05559
								1.14084	1.71125	1.75995	3.32164
								2.05559	1.14084	0.272687	1.68343
								0.890408	1.68343	1.38778	0.667806
								1.38778	0.546071	0.692153	2.87296
								0.420857	1.26257	0.744326	1.53735
								0.594765	0.643459	0.692153	0.297382
								0.79302	0.420857	0.866061	0.322077
								0.79302	0.297382	1.46083	0.744326
								0.719978	0.198255	0.991275	0.667806
								0.692153	1.16518	2.79992	0.768673
								2.37906	0.17356	2.25385	2.27819
								0.94258	0.272687	0.272687	1.16518
								0.643459	0.594765	1.01562	0.469551
								3.82597	0.866061	1.16518	1.513
								0.619112	0.272687	0.272687	2.6747
								0.744326	0.692153	0.841714	1.08866
								1.36344	1.11649	0.866061	0.643459
								0.643459	1.08866	1.16518	1.75995
								0.546071	0.643459	3.32164	1.01562
								1.53735	0.643459	1.06432	0.866061
								1.31127	0.991275	2.25385	2.57731
								0.594765	2.42775	1.68343	1.80864
								0.914755	0.420857	0.445204	4.45204
								0.469551	0.918233	0.619112	3.82597
								0.692153	1.01562	1.65908	0.594765
								1.75995	0.22295	3.86075	2.99817
								0.719978	0.322077	0.719978	1.03997
								1.56169	0.991275	2.72687	1.58604
								0.94258	0.866061	0.297382	0.744326
								0.79302	0.991275	1.93386	1.93386
								0.594765	1.28692	0.372163	0.297382
								0.841714	0.79302	0.866061	3.12338
								0.79302	1.03997	1.43648	2.70253
								1.06432	0.692153	0.991275	1.9582
								0.966928	1.14084	1.21388	2.13211
								1.03997	0.866061	0.39651	1.21388
								2.50079	0.94258	0.546071	1.08866
								0.991275	0.521724	0.719978	0.890408
								0.768673	0.768673	1.28692	0.890408
								0.866061	0.469551	2.87296	1.7356
								2.40341	1.53735	3.29729	0.546071
								0.619112	0.744326	0.719978	0.744326
								0.966928	0.445204	0.817367	2.1808
								0.493898	1.18953	1.31474	0.247645
								1.73212	0.17356	2.25385	0.94258
								1.03997	0.272687	1.46083	0.841714
								1.78429	0.692153	2.13211	1.65908
								0.719978	0.94258	4.59117	3.89554
								0.79302	1.21388	3.44338	1.7356
								0.594765	1.93386	2.13211	2.2295
								1.98255	2.03124	0.866061	1.08866
								0.817367	1.68343	0.619112	1.43648
								0.619112	0.570418	1.16518	0.918233
								1.78429	0.148517	1.83299	0.991275
								1.23822	0.79302	3.51294	2.30602
								0.744326	1.14084	0.643459	2.07994
								0.719978	0.272687	2.05559	1.53735
								1.43648	0.420857	2.4521	0.841714
								0.991275	0.817367	1.41213	0.79302
								1.28692	0.817367	0.594765	0.346772
								1.38778	1.23822	2.0069	1.90951
								1.11301	0.247645	1.18953	1.01562
								0.322077	1.65908	0.493898	1.23822
								1.61039	0.247645	4.45204	1.78429
								1.38778	1.36344	0.521724	1.21388
								0.570418	0.918233	2.07994	3.04687
								3.39468	0.619112	1.56169	0.744326
								1.38778	0.594765	1.18953	1.16518
								0.619112	1.46083	1.43648	1.18953
								1.9582	1.71125	3.07121	0.643459
								1.50952	2.15646	1.53735	0.866061
								0.469551	1.33909	1.03997	0.719978
								0.546071	2.10428	1.28692	4.3477
								0.445204	1.46083	1.98255	1.01562
								0.667806	0.643459	1.14084	0.469551
								0.890408	1.58604	0.594765	2.25385
								1.28692	0.890408	1.68343	2.27819
								0.744326	0.744326	2.33037	2.05559
								1.06432	0.346772	0.346772	0.619112
								0.667806	1.03997	0.991275	1.31474
								0.991275	1.513	0.570418	0.966928
								0.667806	0.991275	0.22295	0.643459
								1.38778	2.13211	0.594765	2.03124
								0.817367	0.744326	0.890408	0.322077
								0.841714	0.39651	3.82597	0.297382
								0.39651	0.469551	1.28692	0.445204
								0.619112	0.594765	0.817367	0.890408
								1.58604	0.594765	0.420857	0.493898
								0.94258	1.11649	1.41213	0.79302
								0.79302	0.247645	1.7356	2.07994
								0.667806	0.966928	0.445204	1.26257
								0.420857	0.272687	0.768673	0.469551
								0.914755	0.991275	1.01562	0.346772
								1.9582	1.11649	1.18953	2.65036
								0.570418	0.272687	1.53735	2.30602
								0.744326	0.918233	1.48517	0.17356
								0.346772	0.546071	1.93386	1.06432
								0.817367	1.63473	1.63473	0.619112
								0.445204	0.619112	1.53735	0.619112
								1.08866	1.46083	2.62601	0.643459
								0.594765	0.445204	1.43648	1.46083
								0.643459	1.9582	1.85734	1.9582
								2.25385	1.48517	0.570418	1.08866
								0.570418	0.744326	4.59117	1.28692
								0.594765	1.18953	0.39651	0.866061
								0.22295	1.18953	0.692153	0.521724
								1.61039	0.744326	1.88168	1.68343
								0.768673	0.469551	0.744326	3.44338
								0.667806	0.966928	0.918233	1.90951
								1.88168	1.01562	0.768673	0.272687
								1.83299	1.31474	1.75995	0.546071
								0.692153	0.966928	1.28692	1.31474
								0.744326	2.72687	1.11649	0.297382
								0.768673	1.28692	1.06432	0.619112
								0.594765	0.79302	1.38778	1.513
								0.546071	0.719978	0.493898	1.16518
								0.546071	0.322077	2.52862	0.546071
								0.94258	1.93386	0.570418	0.372163
								2.27819	0.643459	1.31474	1.43648
								0.890408	0.469551	0.493898	1.26257
								0.469551	1.63473	2.13211	1.63473
								1.16518	0.719978	1.16518	1.46083
								2.30254	0.966928	0.719978	0.272687
								0.768673	0.39651	1.46083	1.06432
								0.719978	0.94258	2.20515	1.88168
								0.445204	0.272687	2.25385	1.08866
								1.33909	0.297382	2.25385	0.420857
								0.570418	0.890408	0.719978	2.2295
								0.27234	1.85734	1.83299	0.918233
								0.719978	0.79302	1.28692	0.918233
								0.692153	0.79302	1.58604	1.36344
								1.06432	0.619112	1.68343	2.62601
								0.570418	0.445204	0.372163	0.991275
								0.493898	1.14084	1.7356	2.03124
								0.643459	0.521724	0.22295	0.667806
								0.914755	0.346772	2.50427	2.84861
								0.420857	1.06432	2.75122	1.93386
								0.966928	0.521724	3.14773	0.744326
								0.866061	1.88168	0.79302	1.71125
								0.546071	0.966928	0.841714	2.50427
								2.30254	0.890408	0.991275	0.719978
								4.76507	0.420857	0.420857	0.372163
								0.866061	0.39651	2.27819	1.08866
								0.619112	0.546071	1.90951	0.643459
								0.546071	0.372163	4.17379	2.6747
								0.297382	1.16518	0.719978	2.20515
								0.744326	1.06432	0.841714	1.06432
								0.521724	0.817367	1.53735	1.11649
								0.619112	1.11649	1.85734	1.513
								0.914755	0.643459	2.84861	1.513
								0.719978	0.866061	1.01562	1.93386
								0.744326	0.272687	1.9582	1.08866
								0.493898	0.692153	0.297382	0.148517
								1.58604	0.420857	2.35471	1.71125
								0.914755	0.744326	1.90951	1.38778
								2.35471	0.643459	1.26257	1.08866
								0.667806	1.14084	0.744326	2.79992
								4.9042	0.966928	0.817367	1.58604
								0.866061	0.546071	2.65036	1.53735
								0.619112	0.22295	1.88168	2.2295
								1.33909	0.39651	1.06432	1.11649
								0.346772	1.03997	1.41213	1.03997
								0.594765	0.493898	2.03124	2.52862
								0.817367	0.594765	3.37033	1.7356
								0.866061	0.667806	2.57731	2.92513
								0.914755	0.272687	0.866061	0.692153
								1.61039	0.79302	0.521724	0.866061
								1.75995	0.445204	0.991275	1.88168
								1.03997	0.79302	1.36344	0.643459
								0.469551	0.918233	2.87296	1.28692
								0.744326	1.18953	1.11649	1.01562
								0.247645	2.40341	1.80864	0.719978
								0.619112	0.866061	0.94258	1.56169
								0.768673	0.372163	2.75122	1.85734
								0.619112	1.11649	0.570418	0.469551
								2.20515	0.918233	1.21388	0.991275
								2.54949	0.692153	1.36344	1.28692
								1.23822	0.692153	0.297382	1.9582
								1.56169	0.322077	0.966928	1.01562
								0.890408	1.56169	1.9582	2.13211
								1.41213	1.11649	0.817367	0.619112
								0.420857	0.719978	1.16518	1.63473
								2.05559	0.546071	0.768673	1.33909
								0.768673	0.643459	1.85734	1.61039
								1.50952	0.966928	0.79302	3.41903
								1.31127	0.247645	3.65206	0.372163
								1.58604	0.817367	1.38778	1.14084
								0.94258	0.594765	1.78429	0.918233
								0.570418	1.16518	1.46083	0.768673
								0.546071	1.36344	0.890408	0.991275
								0.890408	0.123822	1.65908	0.918233
								1.70778	0.817367	1.9582	2.25385
								1.68343	0.667806	1.23822	2.2295
								1.43648	0.39651	0.570418	0.493898
								3.61728	0.817367	1.21388	5.07811
								0.991275	1.16518	2.4521	4.03466
								0.692153	0.372163	0.346772	0.247645
								1.23822	0.817367	1.68343	0.198255
								0.768673	1.46083	0.322077	1.56169
								2.12863	0.744326	2.79992	1.88168
								0.469551	0.546071	1.08866	2.35471
								0.546071	0.272687	1.06432	1.21388
								1.03997	0.619112	1.63473	2.13211
								0.991275	1.16518	0.272687	1.38778
								1.75995	0.570418	2.05559	2.82426
								1.26257	0.372163	2.1808	1.65908
								0.297382	0.619112	0.918233	1.06432
								0.866061	0.890408	0.817367	4.59117
								1.48517	2.27819	1.41213	2.13211
								0.521724	0.841714	3.12338	1.41213
								0.619112	0.918233	0.719978	0.866061
								0.890408	0.619112	0.768673	2.27819
								1.65908	0.79302	2.92513	1.41213
								1.28692	0.719978	1.9582	0.493898
								0.744326	1.53735	1.18953	1.36344
								1.43648	0.817367	1.14084	2.55297
								0.719978	0.768673	0.570418	1.7356
								0.667806	0.297382	1.33909	1.61039
								0.866061	0.469551	0.79302	0.991275
								0.643459	0.890408	1.18953	0.94258
								0.521724	0.39651	2.05559	0.297382
								0.966928	1.21388	1.53735	0.546071
								1.21388	0.667806	1.01562	0.79302
								0.546071	0.420857	0.546071	1.26257
								0.570418	0.991275	0.322077	0.918233
								0.420857	0.667806	1.21388	0.667806
								0.890408	1.11649	5.73896	2.55297
								1.68343	0.966928	0.420857	0.148517
								0.890408	0.918233	2.87296	3.32164
								1.38778	1.33909	0.521724	1.31474
								0.719978	0.643459	2.05559	3.22077
								1.01562	0.17356	0.247645	4.5216
								1.08866	0.768673	1.85734	0.692153
								1.65908	0.692153	2.79992	1.03997
								0.469551	1.01562	1.78429	0.420857
								0.546071	0.744326	0.198255	1.75995
								0.890408	0.719978	0.841714	3.47816
								1.03997	1.08866	1.7356	0.372163
								1.41213	1.48517	1.513	0.79302
								1.01562	0.619112	2.90078	1.28692
								1.36344	0.866061	0.667806	1.11649
								2.05559	1.21388	1.26257	1.78429
								0.619112	0.79302	0.744326	0.866061
								0.667806	1.83299	1.21388	0.817367
								0.39651	0.570418	0.521724	1.46083
								0.570418	0.372163	0.272687	1.41213
								0.546071	0.768673	0.692153	1.18953
								1.98255	0.866061	0.890408	0.991275
								0.991275	0.643459	1.93386	0.469551
								0.966928	0.594765	0.918233	1.513
								1.36344	0.918233	0.744326	1.48517
								1.63473	0.297382	0.841714	1.71125
								1.56169	1.28692	1.65908	3.41903
								0.991275	0.619112	0.322077	3.54772
								0.546071	0.817367	3.34599	0.692153
								0.198255	0.247645	0.372163	1.16518
								0.890408	0.570418	0.744326	1.36344
								0.667806	0.372163	2.10776	3.14773
								1.11301	0.445204	0.841714	2.33037
								0.890408	0.918233	0.643459	1.78429
								0.445204	0.546071	0.890408	1.03997
								3.24512	0.744326	0.744326	2.05559
								0.692153	0.247645	0.890408	1.01562
								1.08866	0.272687	0.272687	1.16518
								1.03997	0.643459	1.03997	0.445204
								0.841714	0.594765	2.20515	1.26257
								0.346772	0.79302	2.42775	1.93386
								0.966928	0.817367	2.42775	0.991275
								0.667806	0.297382	0.420857	1.513
								1.21388	0.272687	0.570418	1.36344
								1.36344	0	0.469551	2.20515
								1.01562	0	0.966928	0.372163
								0.768673	1.56169	0.918233	0.198255
								0.570418	1.31474	0.322077	4.20857
								1.31127	3.04687	2.75122	0.692153
								0.94258	0.866061	0.890408	0.744326
								1.16518	1.38778	1.23822	0.272687
								0.469551	1.58604	0.643459	2.6747
								0.991275	1.513	1.06432	1.41213
								0.866061	1.06432	0.79302	0.692153
								1.48517	1.33909	0.22295	2.4521
								1.83299	2.8973	2.79992	2.4521
								1.26257	1.38778	0.469551	0.79302
								0.692153	2.55297	0.322077	1.26257
								0.79302	2.1808	0.594765	2.03124
								0.817367	2.07994	0.546071	0.22295
								0.619112	1.53735	0.322077	0.198255
								0.570418	3.65206	1.08866	1.16518
								0.39651	1.28692	1.11649	1.9582
								0.469551	0.445204	4.31291	2.0069
								1.70778	0.890408	2.77557	2.72687
								0.570418	2.52862	0.247645	1.46083
								0.667806	1.21388	0.966928	2.94948
								0.667806	1.03997	1.56169	2.07994
								0.346772	2.10428	7.33891	2.05559
								0.445204	2.33037	0.372163	0.991275
								0.841714	2.75122	2.25385	2.99817
								0.469551	1.98255	1.85734	2.13211
								1.03997	1.7356	1.18953	0.322077
								0.420857	1.23822	0.768673	4.62595
								1.14084	0.817367	0.619112	1.98255
								0.643459	1.28692	0.768673	1.28692
								0.643459	1.43648	1.26257	5.11289
								0.914755	3.07121	1.18953	1.18953
								0.744326	1.9582	1.80864	2.47645
								1.14084	3.39468	1.06432	3.65206
								1.38778	2.10428	1.33909	1.88168
								1.75995	2.92513	1.28692	3.24512
								1.46083	1.14084	3.65206	0.493898
								0.173212	1.03997	2.10776	1.01562
								0.643459	1.71125	0.420857	1.78429
								0.841714	2.25385	0.768673	0.79302
								0.768673	1.513	2.72687	1.90951
								0.619112	1.14084	1.513	1.26257
								1.21388	1.03997	2.62601	0.322077
								0.966928	0.346772	2.35471	0.198255
								0.991275	2.20515	1.06432	0.493898
								2.1808	1.75995	1.36344	2.2295
								1.38778	1.33909	0.372163	0.272687
								2.12863	0.469551	0.445204	1.16518
								0.297382	1.38778	1.23822	3.07121
								0.469551	0.744326	3.44338	0.322077
								0.841714	2.57731	0.866061	3.44338
								0.79302	1.88168	1.16518	0.94258
								0.79302	2.40341	2.0069	1.14084
								1.18953	2.75122	0.94258	1.68343
								1.73212	1.28692	1.01562	0.445204
								0.39651	2.42775	0.521724	5.39114
								0.667806	1.14084	1.03997	1.61039
								0.297382	2.35471	2.62601	2.07994
								0.39651	1.28692	1.26257	2.1808
								1.56169	1.08866	0.619112	0.322077
								1.31127	1.21388	2.15646	1.83299
								1.53735	2.30254	1.75995	3.17208
								1.18953	1.21388	0.918233	1.11649
								0.297382	1.58604	1.513	1.26257
								1.06432	1.01562	0.991275	0.991275
								1.50952	1.75995	0.817367	1.06432
								0.914755	1.93386	0.521724	1.43648
								0.594765	1.36344	2.30602	0.272687
								0.322077	0.890408	3.72163	0.667806
								1.28692	1.48517	0.546071	2.10776
								0.297382	3.75641	2.15646	1.21388
								0.643459	1.75995	1.21388	1.08866
								0.866061	1.65908	1.71125	1.14084
								1.01562	1.48517	1.43648	0.94258
								0.445204	0.866061	0.918233	0.619112
								0.79302	1.93386	0.817367	0.469551
								0.570418	1.21388	2.82426	0.719978
								1.68343	1.38778	0.79302	1.21388
								1.06432	1.68343	0.692153	0.817367
								1.31127	0.966928	0.346772	1.46083
								0.79302	0.692153	2.79992	1.46083
								1.73212	0.423612	2.72687	0.372163
								1.9582	1.61762	0.866061	0.247645
								2.37906	2.1965	0.817367	0.890408
								0.493898	3.27312	0.918233	2.30602
								1.33909	3.43001	0.667806	1.14084
								0.570418	2.27225	2.70253	0.79302
								0.667806	3.73839	0.469551	0.546071
								0.493898	1.65549	2.82426	4.20857
								0.744326	3.39214	0.966928	1.23822
								0.619112	0.925129	1.58604	1.88168
								2.15646	0.811517	0.966928	1.03997
								2.1808	6.27573	2.50427	0.17356
								0.594765	1.07661	1.61039	1.03997
								0.643459	3.97102	1.41213	4.62595
								0.719978	1.42286	2.30602	0.22295
								1.48517	0.462564	0.890408	1.33909
								1.90603	1.00087	0.272687	0.297382
								1.06432	1.15776	1.88168	1.46083
								0.173212	2.65636	1.88168	1.61039
								1.14084	1.23351	1.16518	2.60166
								0.79302	0.849387	1.56169	0.17356
								1.21388	2.31012	0.719978	1.28692
								0.768673	2.31012	0.966928	1.80864
								0.866061	1.54188	2.50427	2.57731
								1.23822	1.65549	1.53735	0.866061
								1.33909	3.08376	1.58604	1.36344
								0.39651	1.34712	0.841714	1.63473
								1.58604	1.69336	0.546071	0.420857
								0.22295	0.768236	0.493898	1.21388
								1.03997	1.69336	0.866061	0.744326
								0.420857	1.19563	1.71125	3.89554
								0.619112	0.849387	1.06432	0.469551
								0.817367	2.27225	0.966928	0.297382
								0.619112	2.34799	2.90078	0.991275
								1.28692	2.34799	0.692153	1.23822
								1.31127	3.61936	2.25385	1.61039
								0.692153	2.50488	1.01562	1.56169
								0.692153	1.23351	0.297382	0.372163
								0.469551	1.50401	2.75122	0.619112
								0.198255	1.54188	1.41213	0.148517
								0.594765	0.692494	1.75995	2.07994
								0.817367	1.46614	1.41213	0.744326
								1.03997	2.73752	1.7356	1.48517
								0.890408	2.58062	0.768673	1.53735
								0.469551	2.15863	1.11649	2.0069
								0.643459	3.35427	0.719978	2.03124
								0.420857	7.46595	0.469551	0.445204
								0.841714	3.43001	2.1808	1.90951
								0.94258	2.65636	1.28692	0.493898
								3.65206	2.65636	0.594765	3.99988
								0.719978	1.69336	0.890408	0.991275
								4.10423	1.96387	0.918233	0.247645
								1.43648	1.69336	0.493898	0.198255
								0.841714	1.34712	2.03124	2.75122
								2.52514	4.97189	1.23822	1.56169
								0.570418	0.963	1.26257	2.0069
								1.68343	4.73926	1.33909	1.63473
								0.94258	2.12076	0.966928	4.13901
								0.667806	1.30925	1.43648	5.2868
								1.53735	1.69336	0.570418	0.918233
								0.493898	3.31099	0.445204	1.11649
								1.93038	3.61936	3.14773	1.06432
								0.966928	3.1595	0.493898	0.546071
								0.744326	3.31099	0.890408	0.94258
								0.445204	1.85026	0.918233	0.247645
								0.594765	1.926	0.768673	3.99988
								0.890408	2.15863	3.04687	2.37906
								0.719978	1.23351	1.03997	1.41213
								2.60166	1.61762	0.493898	2.79992
								0.692153	4.62564	0.619112	1.01562
								0.39651	2.39127	1.03997	3.22077
								1.56169	3.58149	1.21388	1.48517
								1.38778	5.39388	0.322077	0.768673
								0.817367	3.77626	1.11649	0.346772
								1.46083	1.77452	0.272687	1.41213
								0.866061	1.85026	0.619112	1.90951
								0.445204	2.12076	0.420857	1.23822
								0.719978	1.19563	1.01562	0.94258
								0.493898	0.963	0.570418	2.03124
								0.570418	3.50575	0.297382	2.15646
								0.94258	1.61762	1.88168	1.01562
								0.914755	2.46701	4.20857	0.247645
								0.667806	3.19738	0.272687	0.719978
								0.966928	1.11989	1.61039	1.98255
								0.346772	5.84292	1.75995	0.94258
								0.914755	5.0855	0.991275	1.46083
								0.966928	1.73124	0.719978	0.420857
								0.744326	1.57975	1.18953	1.513
								1.70778	1.00087	1.03997	0.890408
								0.667806	1.81239	0.79302	0.768673
								1.01562	2.03961	0.890408	0.692153
								2.50079	0.654623	0.719978	2.52862
								1.26257	2.00174	0.420857	0.991275
								1.36344	1.85026	1.36344	0.322077
								0.39651	2.889	1.03997	0.570418
								0.39651	2.08289	1.53735	0.94258
								1.14084	1.81239	2.2295	2.99817
								0.372163	1.19563	2.10776	0.692153
								0.570418	4.50662	1.03997	1.513
								0.768673	1.15776	3.51294	0.521724
								0.991275	0.963	0.719978	0.272687
								0.79302	1.81239	2.10776	1.14084
								0.890408	1.73124	0.594765	0.719978
								0.619112	2.69964	2.4521	2.0069
								0.420857	4.31727	1.53735	1.33909
								2.32689	2.58062	1.90951	2.13211
								0.94258	2.65636	1.56169	2.03124
								0.297382	0.768236	1.21388	0.546071
								1.16518	2.03961	5.07811	1.14084
								1.38778	1.926	1.41213	1.14084
								0.991275	3.31099	0.493898	1.06432
								0.643459	2.31012	2.27819	1.26257
								0.493898	2.46701	0.866061	3.65206
								3.5825	1.57975	1.53735	1.46083
								0.445204	1.15776	0.79302	0.420857
								0.890408	3.54362	1.9582	1.21388
								0.39651	2.03961	2.25385	1.28692
								0.619112	1.61762	1.83299	2.03124
								0.570418	2.69964	0.39651	1.01562
								0.570418	2.92687	1.83299	5.39114
								0.841714	0.654623	3.39468	0.890408
								0.469551	3.23525	1.38778	1.71125
								1.73212	3.12163	1.53735	1.93386
								1.61039	1.30925	1.01562	1.18953
								0.521724	1.61762	1.41213	2.40341
								1.03997	2.42914	1.7356	5.18245
								0.744326	4.46875	0.521724	0.744326
								0.420857	2.42914	1.21388	1.85734
								2.42775	2.42914	0.643459	1.18953
								1.14084	1.926	2.42775	1.85734
								0.991275	5.39388	3.14773	0.39651
								1.03997	0.887258	0.546071	0.692153
								1.70778	1.27138	1.01562	0.148517
								0.346772	3.97102	3.17208	0.692153
								1.16518	2.92687	0.469551	1.31474
								0.469551	2.65636	1.38778	2.37906
								1.78429	1.96387	3.02252	0.272687
								1.98255	2.42914	1.03997	0.570418
								1.31127	3.81413	0.94258	1.23822
								0.966928	3.54362	3.65206	1.33909
								1.01562	0.768236	0.619112	2.20515
								0.841714	4.00889	1.26257	0.493898
								3.75641	3.35427	1.16518	0.247645
								1.38778	2.81326	0.420857	1.03997
								0.643459	1.96387	0.372163	2.25385
								0.841714	2.96474	0.890408	1.98255
								0.322077	3.61936	0.420857	1.28692
								0.79302	2.15863	2.33037	0.570418
								1.68343	1.81239	1.513	1.85734
								0.768673	3.88987	0.692153	0.521724
								0.667806	3.04589	2.92513	1.38778
								0.469551	8.16927	1.08866	1.06432
								1.93038	1.30925	1.83299	1.65908
								1.16518	4.04676	0.768673	1.98255
								0.39651	3.04589	0.643459	1.7356
								1.58604	1.96387	0.719978	0.692153
								1.21388	2.58062	1.83299	0.966928
								0.866061	3.1595	2.52862	1.90951
								0.469551	3.1595	0.817367	1.53735
								1.53735	1.65549	1.18953	0.493898
								0.297382	2.77539	1.01562	0.94258
								1.61039	1.46614	0.521724	0.322077
								1.16518	1.19563	0.570418	2.4521
								0.39651	1.15776	0.719978	0.521724
								0.966928	1.65549	0.619112	1.33909
								0.469551	1.19563	0.744326	1.9582
								0.643459	0.768236	0.570418	4.59117
								0.914755	2.54275	0.866061	0.198255
								0.570418	0.3852	2.57731	2.97382
								1.63473	0.578882	2.0069	1.43648
								1.50952	1.03874	0.346772	0.247645
								0.991275	1.11989	0.991275	0.918233
								1.61039	0.925129	0.692153	1.36344
								0.914755	0.578882	2.0069	1.06432
								0.594765	0.616753	0.521724	1.88168
								1.41213	0.730365	0.692153	3.17208
								1.08866	0.768236	0.667806	0.322077
								1.46083	0.963	1.58604	0.619112
								0.521724	0.811517	0.841714	0.866061
								1.75995	0.768236	1.43648	0.247645
								0.420857	0.963	0.768673	1.06432
								0.719978	1.03874	0.866061	1.7356
								0.27234	0.539388	0.346772	0.866061
								0.817367	1.38499	1.71125	2.40341
								0.866061	1.57975	1.31474	0.667806
								0.546071	1.11989	0.272687	3.32164
								0.94258	1.61762	0.692153	1.26257
								0.841714	0.423612	0.322077	1.21388
								0.79302	1.03874	0.420857	1.14084
								1.21388	1.65549	0.966928	0.991275
								0.420857	0.925129	1.08866	1.33909
								1.16518	1.15776	4.17379	0.991275
								1.26257	0.730365	0.692153	0.692153
								0.297382	0.811517	1.513	1.48517
								1.31127	1.96387	1.14084	0.594765
								1.26257	2.81326	0.79302	0.667806
								1.43648	1.46614	1.85734	2.2295
								0.546071	1.88813	2.15646	0.966928
								0.594765	1.15776	0.297382	0.744326
								1.43648	2.03961	1.68343	2.33037
								1.46083	1.34712	1.21388	1.33909
								0.966928	1.96387	0.719978	0.346772
								0.619112	0.811517	0.445204	2.15646
								0.719978	0.654623	0.493898	1.88168
								0.94258	0.730365	1.71125	0.247645
								0.594765	1.46614	1.21388	1.48517
								0.692153	0.811517	0.445204	0.322077
								0.667806	1.27138	1.26257	1.33909
								0.841714	2.85113	1.03997	2.37906
								1.33909	1.27138	1.80864	1.71125
								2.79992	0.654623	5.77374	0.94258
								0.198255	0.887258	0.692153	0.94258
								0.619112	1.00087	1.23822	1.58604
								1.41213	1.42286	0.297382	1.38778
								0.521724	0.887258	3.17208	1.28692
								1.16518	1.57975	0.918233	1.01562
								1.08866	0.768236	2.6747	1.93386
								0.719978	0.963	1.21388	1.11649
								0.841714	0.654623	0.966928	3.41903
								0.469551	1.23351	0.521724	2.72687
								0.914755	1.57975	1.26257	4.3477
								1.65908	1.85026	0.692153	0.719978
								0.469551	0.925129	1.58604	1.28692
								1.26257	0.692494	0.817367	2.20515
								0.594765	1.69336	0.918233	2.79992
								0.570418	1.07661	0.991275	0.247645
								0.27234	1.65549	2.62601	0.346772
								0.667806	0.849387	0.570418	1.16518
								1.08866	0.692494	0.966928	0.148517
								1.03997	2.58062	0.297382	0.643459
								0.445204	0.423612	1.11649	0.420857
								1.21388	1.85026	1.21388	2.37906
								1.23822	0.811517	1.11649	1.83299
								0.619112	1.38499	0.890408	0.247645
								0.692153	0.423612	0.469551	0.297382
								0.719978	0.730365	0.420857	2.05559
								2.10428	0.616753	0.692153	1.98255
								0.445204	0.654623	2.92513	0.966928
								0.643459	2.15863	1.90951	1.46083
								1.78429	1.42286	0.918233	0.420857
								1.56169	0.811517	0.768673	1.03997
								0.744326	0.887258	1.93386	0.521724
								2.05559	0.616753	0.643459	5.00855
								0.768673	1.11989	0.991275	0.322077
								0.692153	1.61762	1.26257	0.247645
								0.817367	0.423612	1.98255	0.841714
								0.643459	1.65549	0.469551	1.53735
								0.667806	1.07661	0.521724	0.570418
								1.41213	0.963	1.38778	1.23822
								0.890408	0.730365	1.61039	1.21388
								1.11301	2.15863	1.23822	0.890408
								1.88168	0.887258	1.18953	2.30602
								0.247645	0.925129	1.08866	0.493898
								1.85734	1.07661	0.346772	1.36344
								1.08866	0.616753	0.817367	1.16518
								0.914755	0.849387	0.866061	3.86075
								2.57731	1.15776	3.79119	0.469551
								0.546071	1.42286	0.372163	0.866061
								0.866061	0.423612	0.744326	0.866061
								1.53735	1.88813	1.56169	0.966928
								0.890408	0.616753	1.41213	1.78429
								0.643459	1.15776	1.41213	1.11649
								0.420857	0.423612	0.744326	0.247645
								0.493898	2.39127	1.65908	0.890408
								0.521724	0.654623	2.40341	0.841714
								0.692153	1.42286	1.26257	2.97382
								0.991275	1.65549	0.521724	3.26947
								1.56169	0.616753	0.768673	1.16518
								2.35471	1.19563	0.619112	0.692153
								0.692153	1.27138	2.50427	1.31474
								1.41213	2.34799	2.1808	0.420857
								0.546071	0.616753	0.493898	3.34599
								0.914755	1.65549	0.744326	0.866061
								0.521724	2.03961	1.06432	0.619112
								0.546071	0.811517	0.643459	1.98255
								0.322077	2.03961	0.841714	1.18953
								0.94258	0.654623	0.445204	2.47645
								2.12863	1.07661	1.03997	3.12338
								3.65206	1.19563	0.420857	0.346772
								0.817367	1.00087	0.890408	1.88168
								1.14084	1.38499	0.619112	0.79302
								0.445204	0.768236	0.493898	0.94258
								0.570418	1.19563	0.866061	1.06432
								0.619112	2.15863	1.38778	2.87296
								1.16518	0.578882	1.28692	2.52862
								1.21388	0.423612	1.06432	1.33909
								0.817367	0.692494	0.372163	1.03997
								1.78429	0.887258	0.643459	1.33909
								0.966928	1.23351	0.991275	0.247645
								1.11301	1.65549	1.16518	1.21388
								1.78429	0.887258	1.48517	0.817367
								2.37906	1.03874	1.41213	1.9582
								1.46083	1.07661	0.546071	1.28692
								0.94258	1.03874	1.71125	1.58604
								0.667806	1.96387	2.0069	1.23822
								1.23822	0.887258	1.513	2.77557
								0.768673	0.654623	0.79302	0.546071
								0.619112	0.616753	2.05559	1.11649
								0.768673	2.03961	0.692153	1.16518
								0.692153	0.654623	0.594765	1.98255
								0.79302	1.07661	1.80864	2.27819
								0.966928	0.768236	1.16518	0.123822
								0.469551	1.11989	2.60166	0.272687
								1.58604	1.19563	1.58604	1.36344
								0.890408	2.31012	1.21388	1.80864
								0.914755	0.616753	1.71125	2.40341
								0.546071	0.887258	0.493898	0.744326
								0.817367	0.963	1.7356	2.25385
								2.10428	2.85113	0.768673	3.19643
								1.75995	0.692494	0.521724	2.0069
								0.469551	1.38499	1.41213	2.97382
								1.46083	0.308376	2.13211	1.85734
								1.80864	2.15863	2.15646	0.570418
								0.841714	1.15776	1.43648	1.46083
								2.946	1.15776	0.39651	2.35471
								0.692153	1.50401	1.31474	1.61039
								1.18953	0.423612	0.619112	0.667806
								0.493898	2.31012	0.420857	0.744326
								0.372163	0.692494	1.78429	1.46083
								0.445204	3.31099	3.39468	2.03124
								1.65908	3.39214	0.692153	0.692153
								0.692153	1.27138	1.03997	1.80864
								0.94258	0.730365	0.692153	1.48517
								1.11301	1.23351	0.918233	0.22295
								1.48517	1.27138	1.58604	1.68343
								0.692153	0.539388	0.22295	3.37033
								0.991275	0.963	1.23822	0.594765
								0.667806	1.03874	0.744326	1.68343
								2.99817	1.926	2.0069	1.06432
								1.56169	0.887258	0.570418	0.866061
								3.22077	0.963	0.768673	1.68343
								1.03997	1.03874	0.570418	0.445204
								0.493898	1.54188	2.97382	1.43648
								0.27234	0.654623	1.85734	2.42775
								1.78429	1.07661	1.90951	3.5825
								0.744326	0.578882	0.594765	0.272687
								1.53735	0.578882	2.92513	0.991275
								0.667806	1.57975	0.866061	0.39651
								0.866061	0.925129	2.33037	0.322077
								0.744326	0.423612	0.570418	1.06432
								0.619112	0.925129	1.16518	5.21724
								0.768673	0.730365	2.0069	0.966928
								0.667806	0.849387	0.667806	0.594765
								0.79302	0.692494	0.17356	0.768673
								0.445204	1.00087	0.619112	0.692153
								2.07994	0.811517	1.65908	0.966928
								0.297382	0.849387	0.890408	3.09904
								0.719978	1.54188	0.667806	1.513
								2.03124	0.500976	1.9582	2.55297
								1.31127	1.00087	0.817367	0.272687
								0.866061	0.925129	0.619112	0.322077
								1.38778	1.46614	1.61039	1.06432
								2.35471	0.616753	0.744326	1.26257
								0.866061	0.423612	0.667806	1.9582
								2.7234	0.768236	1.41213	1.7356
								0.991275	0.616753	0.841714	1.63473
								1.14084	0.963	1.83299	0.546071
								0.546071	1.96387	1.80864	6.39981
								0.643459	1.926	1.513	0.546071
								0.445204	0.423612	0.744326	2.60166
								1.50952	1.23351	0.297382	0.692153
								1.33909	1.15776	1.26257	3.75641
								1.21388	0.654623	0.918233	1.65908
								0.619112	0.811517	0.744326	3.75641
								0.643459	0.654623	0.445204	0.667806
								0.866061	1.69336	0.17356	2.05559
								0.521724	0.887258	0.841714	0.420857
								0.719978	2.42914	0.521724	1.38778
								0.297382	0.887258	3.19643	1.71125
								0.570418	0.768236	1.14084	1.78429
								0.619112	1.34712	0.272687	0.768673
								0.817367	0.500976	0.692153	1.83299
								1.53735	1.03874	0.841714	2.30602
								0.914755	2.46701	1.21388	0.667806
								0.372163	0.654623	2.33037	2.62601
								2.79992	0.462564	0.372163	2.2295
								0.546071	0.887258	0.866061	1.38778
								1.65908	2.27225	0.546071	3.04687
								0.346772	2.61849	2.52862	3.93032
								1.33909	1.57975	2.42775	2.4521
								0.841714	1.38499	0.594765	3.41903
								0.667806	0.578882	1.71125	1.75995
								1.46083	0.887258	1.41213	2.10776
								1.26257	1.34712	2.2295	0.817367
								1.41213	1.30925	4.3477	1.41213
								0.322077	1.61762	0.966928	0.570418
								1.68343	1.65549	0.619112	1.01562
								0.594765	1.11989	0.521724	1.03997
								1.18953	0.768236	0.966928	2.52862
								0.546071	1.38499	1.03997	2.55297
								1.58604	0.849387	2.2295	5.25202
								0.890408	0.654623	1.06432	2.65036
								0.521724	1.69336	2.52862	0.692153
								1.75995	1.34712	0.39651	0.493898
								1.36344	0.616753	0.692153	3.14773
								0.866061	1.30925	2.75122	1.36344
								0.991275	0.616753	1.11649	1.38778
								2.1808	0.887258	1.23822	1.18953
								1.18953	0.692494	1.31474	1.7356
								0.570418	0.423612	1.08866	0.297382
								0.841714	0.963	0.594765	1.56169
								1.08866	0.692494	0.521724	2.50427
								0.841714	1.30925	2.1808	0.719978
								0.991275	1.11989	0.372163	0.890408
								0.79302	0.423612	2.05559	2.33037
								0.841714	1.00087	1.63473	3.19643
								0.890408	1.61762	1.88168	0.546071
								0.420857	0.654623	1.03997	2.72687
								0.619112	0.768236	1.75995	1.16518
								0.692153	1.07661	1.43648	1.26257
								1.08866	0.539388	2.05559	0.94258
								0.719978	0.730365	1.03997	0.918233
								0.570418	0.925129	0.420857	1.65908
								0.94258	1.54188	0.79302	3.04687
								0.890408	1.50401	2.50427	1.7356
								0.546071	0.925129	1.46083	1.03997
								1.38778	2.31012	2.10776	0.94258
								0.966928	0.811517	0.619112	1.21388
								1.75995	0.462564	1.98255	1.63473
								0.94258	0.849387	3.51294	0.667806
								0.570418	3.66264	0.322077	0.643459
								1.33909	0.925129	3.39468	1.75995
								1.58604	1.19563	2.33037	0.79302
								0.619112	1.42286	1.513	0.346772
								1.56169	0.692494	1.63473	1.71125
								0.445204	8.16927	0.79302	0.768673
								0.493898	1.27138	0.79302	0.643459
								0.914755	0.578882	2.6747	5.56505
								0.469551	1.88813	1.28692	0.991275
								2.03124	0.849387	0.469551	2.6747
								1.70778	1.03874	2.27819	0.841714
								1.11301	1.03874	1.23822	0.866061
								1.48517	1.19563	1.46083	1.46083
								0.692153	1.926	1.08866	0.643459
								1.68343	0.500976	1.46083	1.18953
								1.9582	0.925129	0.521724	1.21388
								1.56169	0.887258	0.272687	1.58604
								0.817367	1.19563	0.372163	0.94258
								0.619112	2.65636	0.966928	0.966928
								1.08866	0.616753	0.841714	2.13211
								1.75995	0.616753	1.90951	0.692153
								1.31127	0.849387	1.23822	0.768673
								1.70778	0.768236	2.2295	1.08866
								1.03997	0.423612	3.79119	2.13211
								1.36344	0.730365	0.817367	0.493898
								0.643459	0.616753	3.44338	0.546071
								1.03997	1.926	3.47816	1.33909
								0.866061	0.963	1.513	1.56169
								0.768673	1.23351	1.03997	0.817367
								1.01562	0.500976	0.420857	1.88168
								1.08866	0.887258	2.35471	1.03997
								0.445204	1.77452	1.56169	3.86075
								1.68343	1.88813	0.643459	0.966928
								0.768673	0.3852	0.966928	2.4521
								0.372163	0.963	1.80864	0.918233
								0.619112	1.96387	1.43648	1.01562
								1.48517	0.616753	3.12338	1.56169
								0.643459	0.849387	2.0069	0.521724
								0.445204	0.925129	1.68343	0.94258
								0.768673	1.54188	0.643459	1.71125
								0.866061	1.38499	1.58604	3.9651
								0.643459	1.19563	0.744326	1.85734
								2.03124	0.654623	1.58604	0.297382
								0.817367	0.963	3.47816	1.68343
								0.914755	0.692494	0.247645	1.7356
								0.966928	1.00087	2.87296	1.23822
								0.841714	2.03961	2.15646	0.17356
								0.692153	1.15776	0.991275	1.01562
								2.12863	0.539388	1.41213	2.25385
								1.18953	0.963	2.37906	0.594765
								1.80864	1.03874	2.55297	1.75995
								0.79302	0.887258	2.77557	2.57731
								1.33909	2.15863	1.16518	1.88168
								1.78429	1.00087	2.47645	0.198255
								0.914755	0.462564	0.692153	0.297382
								0.719978	1.926	0.744326	1.16518
								0.890408	1.88813	1.88168	0.918233
								0.372163	0.692494	1.03997	0.79302
								1.80864	1.50401	3.24512	0.17356
								0.469551	1.11989	3.19643	0.719978
								2.30254	1.03874	1.31474	0.817367
								1.65908	1.11989	1.48517	1.01562
								1.75995	0.730365	1.56169	1.68343
								1.14084	1.46614	2.33037	0.372163
								0.817367	1.27138	0.890408	0.420857
								1.06432	1.15776	1.18953	1.18953
								2.4521	1.38499	0.594765	0.643459
								0.570418	1.19563	1.23822	2.94948
								2.50079	1.27138	1.65908	0.866061
								0.914755	1.96387	0.79302	3.46772
								1.58604	0.578882	0.469551	0.866061
								0.744326	0.462564	1.88168	1.48517
								1.43648	0.849387	2.10776	0.890408
								0.594765	1.50401	0.445204	1.18953
								0.914755	1.11989	0.719978	0.94258
								2.2295	1.27138	0.866061	0.817367
								0.27234	1.00087	0.744326	3.41903
								1.63473	1.03874	0.991275	0.521724
								0.493898	1.11989	0.420857	1.38778
								1.08866	0.692494	0.619112	1.90951
								2.99817	1.42286	1.56169	1.11649
								2.54949	0.539388	0.817367	0.445204
								1.21388	0.578882	1.98255	0.546071
								0.817367	0.692494	0.493898	2.13211
								0.991275	1.34712	2.70253	0.79302
								1.65908	0.963	1.26257	0.272687
								0.817367	1.07661	0.768673	1.26257
								0.692153	3.08376	1.68343	1.28692
								0.594765	0.768236	0.272687	1.26257
								2.20515	1.11989	1.58604	0.94258
								0.619112	0.730365	0.667806	3.07121
								1.26257	1.11989	3.02252	1.28692
								1.06432	0.768236	0.17356	0.272687
								1.18953	0.768236	0.493898	1.513
								0.445204	1.34712	0.79302	5.91287
								0.420857	0.811517	0.619112	0.322077
								1.16518	0.578882	0.991275	0.744326
								0.768673	0.654623	0.667806	4.27813
								1.26257	0.692494	0.918233	1.33909
								1.03997	0.849387	1.80864	0.272687
								0.420857	1.27138	2.15646	2.27819
								0.493898	0.500976	2.30602	1.06432
								1.43648	1.07661	0.643459	1.08866
								0.469551	0.811517	0.866061	0.768673
								1.61039	1.30925	0.79302	3.29729
								0.866061	0.887258	0.890408	2.33037
								0.866061	1.11989	0.570418	0.493898
								0.445204	1.19563	1.16518	1.21388
								1.08866	0.423612	3.44338	0.719978
								2.07994	1.27138	0.469551	1.56169
								1.01562	0.539388	2.0069	4.69551
								0.445204	0.963	1.56169	0.322077
								1.41213	2.12076	0.39651	2.05559
								0.619112	0.963	0.79302	1.21388
								0.914755	0.768236	0.841714	1.14084
								0.445204	0.692494	1.03997	1.14084
								0.445204	1.30925	0.79302	1.53735
								1.26257	0.811517	1.01562	1.26257
								0.546071	1.57975	1.31474	2.05559
								0.744326	0.768236	0.667806	0.322077
								0.817367	0.616753	1.46083	0.768673
								1.33909	1.69336	0.79302	0.198255
								0.667806	1.34712	1.85734	2.65036
								2.77557	1.46614	0.643459	0.817367
								1.18953	0.462564	2.4521	3.19643
								0.39651	0.308376	1.26257	4.27813
								0.817367	0.423612	4.17379	1.68343
								0.914755	0.730365	0.420857	0.469551
								0.493898	0.849387	0.297382	1.58604
								0.469551	0.730365	1.43648	1.93386
								0.420857	0.768236	1.26257	1.26257
								1.01562	1.19563	1.7356	1.7356
								1.03997	0.887258	3.61728	0.546071
								0.521724	1.34712	0.744326	0.272687
								0.594765	0.462564	2.62601	0.594765
								1.14084	0.269964	0.966928	0.841714
								0.991275	1.69336	1.01562	1.03997
								0.39651	1.03874	3.9651	1.61039
								0.692153	0.500976	2.1808	4.20857
								0.866061	1.34712	1.06432	1.16518
								1.80864	0.849387	3.14773	0.744326
								1.50952	1.15776	1.65908	0.667806
								1.26257	0.616753	0.372163	2.65036
								1.88168	0.539388	2.50427	0.322077
								1.28692	1.57975	1.23822	0.420857
								2.0069	0.768236	1.68343	2.47645
								0.692153	0.811517	1.03997	0.719978
								0.619112	0.811517	0.991275	1.85734
								1.85734	0.654623	0.372163	0.966928
								3.31816	2.00174	1.01562	1.28692
								0.667806	0.730365	2.57731	3.04687
								1.26257	1.03874	3.68685	1.48517
								1.03997	1.03874	0.692153	1.11649
								1.41213	1.03874	0.918233	1.78429
								0.27234	1.38499	1.58604	1.33909
								0.521724	0.925129	1.08866	2.33037
								1.06432	0.500976	0.79302	1.18953
								1.41213	1.11989	3.68685	1.53735
								0.94258	0.616753	0.619112	2.60166
								0.546071	0.925129	0.667806	2.13211
								0.27234	0.811517	0.469551	1.11649
								0.890408	0.616753	1.56169	4.55639
								1.11301	1.00087	2.47645	2.05559
								0.692153	0.730365	2.94948	0.94258
								0.866061	0.500976	1.33909	2.52862
								0.966928	4.815	2.30602	0.445204
								0.914755	2.31012	0.744326	0.521724
								2.40341	0.692494	0.744326	1.08866
								0.991275	1.46614	1.18953	0.991275
								0.692153	5.84292	1.18953	2.03124
								1.36344	0.925129	0.79302	2.20515
								0.346772	0.849387	0.890408	0.94258
								0.546071	1.85026	2.13211	1.03997
								0.570418	0.616753	0.272687	0.22295
								1.63473	2.96474	0.546071	0.39651
								1.14084	0.500976	3.9651	1.46083
								1.18953	0.500976	1.41213	2.27819
								0.570418	0.963	1.58604	2.03124
								1.75995	2.12076	1.85734	2.15646
								0.692153	0.616753	0.94258	0.297382
								0.991275	1.27138	1.65908	1.11649
								1.33909	0.849387	0.719978	2.10776
								1.85734	1.03874	2.25385	2.1808
								0.94258	1.03874	1.68343	1.61039
								0.667806	1.69336	1.56169	1.85734
								0.966928	0.849387	0.918233	1.43648
								2.2295	1.03874	1.23822	2.90078
								1.68343	0.925129	1.38778	1.46083
								0.493898	1.30925	0.643459	2.10776
								0.768673	0.539388	0.619112	0.493898
								1.58604	0.308376	1.06432	0.322077
								0.39651	0.811517	0.619112	1.23822
								1.28692	0.963	1.9582	1.06432
								1.28692	0.616753	0.744326	0.546071
								1.33909	1.07661	1.21388	2.37906
								1.83299	0.849387	0.667806	0.991275
								2.03124	1.73124	0.918233	0.469551
								0.594765	0.963	2.05559	1.18953
								0.692153	1.07661	1.65908	2.82426
								0.297382	1.85026	2.07994	1.06432
								0.594765	1.34712	2.30602	1.01562
								1.33909	0.768236	0.692153	1.88168
								0.27234	1.81239	1.11649	0.768673
								1.88168	3.92774	0.991275	3.26947
								0.619112	0.539388	1.11649	0.546071
								0.420857	0.692494	0.918233	0.866061
								0.198255	0.768236	0.619112	2.15646
								1.18953	0.462564	2.40341	1.48517
								4.17379	2.00174	1.23822	1.71125
								0.521724	0.963	0.692153	0.372163
								0.890408	1.88813	1.28692	0.94258
								1.18953	0.616753	0.445204	3.75641
								3.44338	0.768236	0.719978	0.79302
								1.14084	1.27138	1.21388	1.80864
								0.817367	1.42286	0.890408	0.991275
								0.79302	0.887258	1.80864	0.991275
								2.57731	0.654623	0.469551	0.890408
								0.619112	0.887258	1.03997	1.43648
								0.841714	2.1965	0.346772	0.322077
								0.372163	1.42286	2.6747	0.198255
								1.31127	0.963	0.744326	0.94258
								0.469551	1.00087	1.46083	2.55297
								0.594765	0.578882	0.719978	2.13211
								0.372163	0.768236	2.25385	0.667806
								1.16518	0.539388	0.570418	2.15646
								0.546071	0.811517	0.372163	2.37906
								1.11301	1.69336	0.744326	0.469551
								0.79302	0.616753	2.57731	1.78429
								0.521724	1.03874	1.75995	0.17356
								0.372163	0.811517	0.94258	1.38778
								0.420857	0.963	1.53735	2.10776
								0.39651	0.768236	2.0069	0.991275
[truncated: 63,049 more rows]

## Sheet: Fig 3B bGal
	ctrl				60 µM eto
wt	0.9	0.5	0.1	2.5	4.7	3	1.8	9.8
Tau-KO	10.5	14.2	8.8	7.1	24.7	24.6	20.6	16.4

## Sheet: Fig 3C p21 WB
	ctrl			60 µM eto
ctrl	1.14165	1.05751	0.800844	1.86048	0.765567	1.86217
Tau-KD	1.73268	1.08219	1.06829	3.91136	2.54397	2.95169

## Sheet: Fig 3C Cell Area
	ctrl			60 µM eto				ctrl Area	ctrl eto Area	KD Area	KD eto Area
	mean	SD	n	mean	SD	n		0.332534	0.332534	4.31863	0.332534
ctrl	1	0.732094	21144	1.10284	0.796341	8862		0.332534	0.332534	4.31863	0.332534
Tau-KD	1.14146	0.941669	22784	1.31993	0.927564	14933		0.332534	0.332534	4.31863	0.332534
								0.332534	0.332534	4.31863	0.332534
								0.332534	0.332534	4.31863	0.332534
								0.332534	0.332534	4.31863	0.332534
								0.332534	0.332534	4.31863	0.332534
								0.332534	0.332534	4.31863	0.332534
								0.332534	0.332534	4.31863	0.332534
								0.332534	0.332534	4.31863	0.332534
								0.332534	0.332534	4.31863	0.332534
								0.332534	0.332534	4.31863	0.332534
								0.332534	0.332534	4.31863	0.332534
								0.332534	0.332534	4.31863	0.332534
								0.332534	0.332534	4.31863	0.332534
								0.332534	0.332534	4.31863	0.332534
								0.332534	0.332534	4.31863	0.332534
								0.332534	0.332534	4.31863	0.332534
								0.332534	0.332534	4.31863	0.332534
								0.332534	0.332534	4.31863	0.332534
								0.332534	0.332534	4.31863	0.332534
								0.332534	0.332534	4.31863	0.332534
								0.332534	0.332534	4.31863	0.332534
								0.332534	0.332534	4.31863	0.332534
								0.332534	0.332534	4.31863	0.332534
								0.332534	0.332534	4.31863	0.332534
								0.332534	0.332534	4.31863	0.332534
								0.332534	0.332534	4.31863	0.332534
								0.332534	0.332534	4.31863	0.332534
								0.332534	0.332534	4.14588	0.332534
								0.332534	0.332534	4.14588	0.332534
								0.332534	0.332534	4.14588	0.332534
								0.332534	0.332534	4.14588	0.332534
								0.332534	0.332534	4.14588	0.332534
								0.332534	0.332534	4.14588	0.332534
								0.332534	0.332534	4.14588	0.332534
								0.332534	0.332534	4.14588	0.332534
								0.332534	0.332534	4.14588	0.332534
								0.332534	0.332534	4.14588	0.332534
								0.332534	0.332534	4.14588	0.332534
								0.332534	0.332534	4.14588	0.332534
								0.332534	0.332534	4.14588	0.332534
								0.332534	0.332534	4.14588	0.332534
								0.332534	0.332534	4.14588	0.332534
								0.332534	0.332534	4.14588	0.332534
								0.332534	0.332534	4.14588	0.332534
								0.332534	0.332534	4.14588	0.332534
								0.332534	0.332534	4.14588	0.332534
								0.332534	0.332534	4.14588	0.332534
								0.332534	0.332534	4.14588	0.332534
								0.332534	0.332534	4.14588	0.332534
								0.332534	0.332534	4.14588	0.332534
								0.332534	0.332534	4.14588	0.332534
								0.332534	0.332534	4.14588	0.332534
								0.332534	0.332534	4.14588	0.332534
								0.332534	0.332534	4.14588	0.332534
								0.332534	0.332534	4.14588	0.332534
								0.332534	0.332534	4.14588	0.332534
								0.332534	0.332534	4.14588	0.332534
								0.332534	0.332534	4.14588	0.332534
								0.332534	0.332534	4.14588	0.332534
								0.332534	0.332534	4.14588	0.332534
								0.332534	0.332534	4.14588	0.332534
								0.332534	0.332534	3.99473	0.332534
								0.332534	0.332534	3.99473	0.332534
								0.332534	0.332534	3.99473	0.332534
								0.332534	0.332534	3.99473	0.332534
								0.332534	0.332534	3.99473	0.332534
								0.332534	0.332534	3.99473	0.332534
								0.332534	0.332534	3.99473	0.332534
								0.332534	0.332534	3.99473	0.332534
								0.332534	0.332534	3.99473	0.332534
								0.332534	0.332534	3.99473	0.332534
								0.332534	0.332534	3.99473	0.332534
								0.332534	0.332534	3.99473	0.332534
								0.332534	0.332534	3.99473	0.332534
								0.332534	0.332534	3.99473	0.332534
								0.332534	0.332534	3.99473	0.332534
								0.332534	0.332534	3.99473	0.332534
								0.332534	0.332534	3.99473	0.332534
								0.332534	0.332534	3.99473	0.332534
								0.332534	0.332534	3.99473	0.332534
								0.332534	0.332534	3.99473	0.332534
								0.332534	0.332534	3.99473	0.332534
								0.332534	0.332534	3.99473	0.332534
								0.332534	0.332534	3.99473	0.332534
								0.332534	0.332534	3.99473	0.332534
								0.332534	0.332534	3.99473	0.332534
								0.332534	0.332534	3.99473	0.332534
								0.332534	0.332534	3.99473	0.332534
								0.332534	0.332534	3.82198	0.332534
								0.332534	0.332534	3.82198	0.332534
								0.332534	0.332534	3.82198	0.332534
								0.332534	0.332534	3.82198	0.332534
								0.332534	0.332534	3.82198	0.332534
								0.332534	0.332534	3.82198	0.332534
								0.332534	0.332534	3.82198	0.332534
								0.332534	0.332534	3.82198	0.332534
								0.332534	0.332534	3.82198	0.332534
								0.332534	0.332534	3.82198	0.332534
								0.332534	0.332534	3.82198	0.332534
								0.332534	0.332534	3.82198	0.332534
								0.332534	0.332534	3.82198	0.332534
								0.332534	0.332534	3.82198	0.332534
								0.332534	0.332534	3.82198	0.332534
								0.332534	0.332534	3.82198	0.332534
								0.332534	0.332534	3.82198	0.332534
								0.332534	0.332534	3.82198	0.332534
								0.332534	0.332534	3.82198	0.332534
								0.332534	0.332534	3.82198	0.332534
								0.332534	0.332534	3.82198	0.332534
								0.332534	0.332534	3.82198	0.332534
								0.332534	0.332534	3.82198	0.332534
								0.332534	0.332534	3.82198	0.332534
								0.332534	0.332534	3.82198	0.332534
								0.332534	0.332534	3.82198	0.332534
								0.332534	0.332534	3.82198	0.332534
								0.332534	0.332534	3.82198	0.332534
								0.332534	0.332534	3.82198	0.332534
								0.332534	0.332534	3.64924	0.332534
								0.332534	0.332534	3.64924	0.332534
								0.332534	0.332534	3.64924	0.332534
								0.332534	0.332534	3.64924	0.332534
								0.332534	0.332534	3.64924	0.332534
								0.332534	0.332534	3.64924	0.332534
								0.332534	0.332534	3.64924	0.332534
								0.332534	0.332534	3.64924	0.332534
								0.332534	0.332534	3.64924	0.332534
								0.332534	0.332534	3.64924	0.332534
								0.332534	0.332534	3.64924	0.332534
								0.332534	0.332534	3.64924	0.332534
								0.332534	0.332534	3.64924	0.332534
								0.332534	0.332534	3.64924	0.332534
								0.332534	0.332534	3.64924	0.332534
								0.332534	0.332534	3.64924	0.332534
								0.332534	0.332534	3.64924	0.332534
								0.332534	0.332534	3.64924	0.332534
								0.332534	0.332534	3.64924	0.332534
								0.332534	0.332534	3.64924	0.332534
								0.332534	0.332534	3.64924	0.332534
								0.332534	0.332534	3.64924	0.332534
								0.332534	0.332534	3.64924	0.332534
								0.332534	0.332534	3.64924	0.332534
								0.332534	0.332534	3.64924	0.332534
								0.332534	0.332534	3.64924	0.332534
								0.332534	0.332534	3.64924	0.332534
								0.332534	0.332534	3.64924	0.332534
								0.332534	0.332534	3.64924	0.332534
								0.332534	0.332534	3.64924	0.332534
								0.332534	0.332534	3.64924	0.332534
								0.332534	0.332534	3.64924	0.332534
								0.332534	0.332534	3.49809	0.332534
								0.332534	0.332534	3.49809	0.332534
								0.332534	0.332534	3.49809	0.332534
								0.332534	0.332534	3.49809	0.332534
								0.332534	0.332534	3.49809	0.332534
								0.332534	0.332534	3.49809	0.332534
								0.332534	0.332534	3.49809	0.332534
								0.332534	0.332534	3.49809	0.332534
								0.332534	0.332534	3.49809	0.332534
								0.332534	0.332534	3.49809	0.332534
								0.332534	0.332534	3.49809	0.332534
								0.332534	0.332534	3.49809	0.332534
								0.332534	0.332534	3.49809	0.332534
								0.332534	0.332534	3.49809	0.332534
								0.332534	0.332534	3.49809	0.332534
								0.332534	0.332534	3.49809	0.332534
								0.332534	0.332534	3.49809	0.332534
								0.332534	0.332534	3.49809	0.332534
								0.332534	0.332534	3.49809	0.332534
								0.332534	0.332534	3.49809	0.332534
								0.332534	0.332534	3.49809	0.332534
								0.332534	0.332534	3.49809	0.332534
								0.332534	0.332534	3.49809	0.332534
								0.332534	0.332534	3.49809	0.332534
								0.332534	0.332534	3.49809	0.332534
								0.332534	0.332534	3.49809	0.332534
								0.332534	0.332534	3.49809	0.332534
								0.332534	0.332534	3.49809	0.332534
								0.332534	0.332534	3.49809	0.332534
								0.332534	0.332534	3.49809	0.332534
								0.332534	0.332534	3.49809	0.332534
								0.332534	0.332534	3.49809	0.332534
								0.332534	0.332534	3.49809	0.332534
								0.332534	0.332534	3.49809	0.332534
								0.332534	0.332534	3.49809	0.332534
								0.332534	0.332534	3.49809	0.332534
								0.332534	0.332534	3.49809	0.332534
								0.332534	0.332534	3.49809	0.332534
								0.332534	0.332534	3.32534	0.332534
								0.332534	0.332534	3.32534	0.332534
								0.332534	0.332534	3.32534	0.332534
								0.332534	0.332534	3.32534	0.332534
								0.332534	0.332534	3.32534	0.332534
								0.332534	0.332534	3.32534	0.332534
								0.332534	0.332534	3.32534	0.332534
								0.332534	0.332534	3.32534	0.332534
								0.332534	0.332534	3.32534	0.332534
								0.332534	0.332534	3.32534	0.332534
								0.332534	0.332534	3.32534	0.332534
								0.332534	0.332534	3.32534	0.332534
								0.332534	0.332534	3.32534	0.332534
								0.332534	0.332534	3.32534	0.332534
								0.332534	0.332534	3.32534	0.332534
								0.332534	0.332534	3.32534	0.332534
								0.332534	0.332534	3.32534	0.332534
								0.332534	0.332534	3.32534	0.332534
								0.332534	0.332534	3.32534	0.332534
								0.332534	0.332534	3.32534	0.332534
								0.332534	0.332534	3.32534	0.332534
								0.332534	0.332534	3.32534	0.332534
								0.332534	0.332534	3.32534	0.332534
								0.332534	0.332534	3.32534	0.332534
								0.332534	0.332534	3.32534	0.332534
								0.332534	0.332534	3.32534	0.332534
								0.332534	0.332534	3.32534	0.332534
								0.332534	0.332534	3.32534	0.332534
								0.332534	0.332534	3.32534	0.332534
								0.332534	0.332534	3.32534	0.332534
								0.332534	0.332534	3.32534	0.332534
								0.332534	0.332534	3.32534	0.332534
								0.332534	0.332534	3.32534	0.332534
								0.332534	0.332534	3.32534	0.332534
								0.332534	0.332534	3.32534	0.332534
								0.332534	0.332534	3.32534	0.332534
								0.332534	0.332534	3.32534	0.332534
								0.332534	0.332534	3.32534	0.332534
								0.332534	0.332534	3.32534	0.332534
								0.332534	0.332534	3.32534	0.332534
								0.332534	0.332534	3.32534	0.332534
								0.332534	0.332534	3.32534	0.332534
								0.332534	0.332534	3.32534	0.332534
								0.332534	0.332534	3.32534	0.332534
								0.332534	0.332534	3.32534	0.332534
								0.332534	0.332534	3.32534	0.332534
								0.332534	0.332534	3.32534	0.332534
								0.332534	0.332534	3.32534	0.332534
								0.332534	0.332534	3.32534	0.332534
								0.332534	0.332534	3.32534	0.332534
								0.332534	0.332534	3.32534	0.332534
								0.332534	0.332534	3.1526	0.332534
								0.332534	0.332534	3.1526	0.332534
								0.332534	0.332534	3.1526	0.332534
								0.332534	0.332534	3.1526	0.332534
								0.332534	0.332534	3.1526	0.332534
								0.332534	0.332534	3.1526	0.332534
								0.332534	0.332534	3.1526	0.332534
								0.332534	0.332534	3.1526	0.332534
								0.332534	0.332534	3.1526	0.332534
								0.332534	0.332534	3.1526	0.332534
								0.332534	0.332534	3.1526	0.332534
								0.332534	0.332534	3.1526	0.332534
								0.332534	0.332534	3.1526	0.332534
								0.332534	0.332534	3.1526	0.332534
								0.332534	0.332534	3.1526	0.332534
								0.332534	0.332534	3.1526	0.332534
								0.332534	0.332534	3.1526	0.332534
								0.332534	0.332534	3.1526	0.332534
								0.332534	0.332534	3.1526	0.332534
								0.332534	0.332534	3.1526	0.332534
								0.332534	0.332534	3.1526	0.332534
								0.332534	0.332534	3.1526	0.332534
								0.332534	0.332534	3.1526	0.332534
								0.332534	0.332534	3.1526	0.332534
								0.332534	0.332534	3.1526	0.332534
								0.332534	0.332534	3.1526	0.332534
								0.332534	0.332534	3.1526	0.332534
								0.332534	0.332534	3.1526	0.332534
								0.332534	0.332534	3.1526	0.332534
								0.332534	0.332534	3.1526	0.332534
								0.332534	0.332534	3.1526	0.332534
								0.332534	0.332534	3.1526	0.332534
								0.332534	0.332534	3.1526	0.332534
								0.332534	0.332534	3.1526	0.332534
								0.332534	0.332534	3.1526	0.332534
								0.332534	0.332534	3.1526	0.332534
								0.332534	0.332534	3.1526	0.332534
								0.332534	0.332534	3.1526	0.332534
								0.332534	0.332534	3.1526	0.332534
								0.332534	0.332534	3.1526	0.332534
								0.332534	0.332534	3.1526	0.332534
								0.332534	0.332534	3.1526	0.332534
								0.332534	0.332534	3.1526	0.332534
								0.332534	0.332534	3.1526	0.332534
								0.332534	0.332534	3.1526	0.332534
								0.332534	0.332534	3.1526	0.332534
								0.332534	0.332534	3.1526	0.332534
								0.332534	0.332534	3.1526	0.332534
								0.332534	0.332534	3.1526	0.332534
								0.332534	0.332534	3.1526	0.332534
								0.332534	0.332534	3.1526	0.332534
								0.332534	0.332534	3.1526	0.332534
								0.332534	0.332534	3.1526	0.332534
								0.332534	0.332534	3.1526	0.332534
								0.332534	0.332534	3.1526	0.332534
								0.332534	0.332534	3.1526	0.332534
								0.332534	0.332534	3.1526	0.332534
								0.332534	0.332534	3.1526	0.332534
								0.332534	0.332534	3.1526	0.332534
								0.332534	0.332534	3.1526	0.332534
								0.332534	0.332534	3.1526	0.332534
								0.332534	0.332534	3.1526	0.332534
								0.332534	0.332534	3.1526	0.332534
								0.332534	0.332534	3.1526	0.332534
								0.332534	0.332534	3.1526	0.332534
								0.332534	0.332534	3.1526	0.332534
								0.332534	0.332534	3.1526	0.332534
								0.332534	0.332534	3.1526	0.332534
								0.332534	0.332534	2.97985	0.332534
								0.332534	0.332534	2.97985	0.332534
								0.332534	0.332534	2.97985	0.332534
								0.332534	0.332534	2.97985	0.332534
								0.332534	0.332534	2.97985	0.332534
								0.332534	0.332534	2.97985	0.332534
								0.332534	0.332534	2.97985	0.332534
								0.332534	0.332534	2.97985	0.332534
								0.332534	0.332534	2.97985	0.332534
								0.332534	0.332534	2.97985	0.332534
								0.332534	0.332534	2.97985	0.332534
								0.332534	0.332534	2.97985	0.332534
								0.332534	0.332534	2.97985	0.332534
								0.332534	0.332534	2.97985	0.332534
								0.332534	0.332534	2.97985	0.332534
								0.332534	0.332534	2.97985	0.332534
								0.332534	0.332534	2.97985	0.332534
								0.332534	0.332534	2.97985	0.332534
								0.332534	0.332534	2.97985	0.332534
								0.332534	0.332534	2.97985	0.332534
								0.332534	0.332534	2.97985	0.332534
								0.332534	0.332534	2.97985	0.332534
								0.332534	0.332534	2.97985	0.332534
								0.332534	0.332534	2.97985	0.332534
								0.332534	0.332534	2.97985	0.332534
								0.332534	0.332534	2.97985	0.332534
								0.332534	0.332534	2.97985	0.332534
								0.332534	0.332534	2.97985	0.332534
								0.332534	0.332534	2.97985	0.332534
								0.332534	0.332534	2.97985	0.332534
								0.332534	0.332534	2.97985	0.332534
								0.332534	0.332534	2.97985	0.332534
								0.332534	0.332534	2.97985	0.332534
								0.332534	0.332534	2.97985	0.332534
								0.332534	0.332534	2.97985	0.332534
								0.332534	0.332534	2.97985	0.332534
								0.332534	0.332534	2.97985	0.332534
								0.332534	0.332534	2.97985	0.332534
								0.332534	0.332534	2.97985	0.332534
								0.332534	0.332534	2.97985	0.332534
								0.332534	0.332534	2.97985	0.332534
								0.332534	0.332534	2.97985	0.332534
								0.332534	0.332534	2.97985	0.332534
								0.332534	0.332534	2.97985	0.332534
								0.332534	0.332534	2.97985	0.332534
								0.332534	0.332534	2.97985	0.332534
								0.332534	0.332534	2.97985	0.332534
								0.332534	0.332534	2.97985	0.332534
								0.332534	0.332534	2.97985	0.332534
								0.332534	0.332534	2.97985	0.332534
								0.332534	0.332534	2.97985	0.332534
								0.332534	0.332534	2.97985	0.332534
								0.332534	0.332534	2.97985	0.332534
								0.332534	0.332534	2.97985	0.332534
								0.332534	0.332534	2.97985	0.332534
								0.332534	0.332534	2.97985	0.332534
								0.332534	0.332534	2.97985	0.332534
								0.332534	0.332534	2.97985	0.332534
								0.332534	0.332534	2.97985	0.332534
								0.332534	0.332534	2.97985	0.332534
								0.332534	0.332534	2.8287	0.332534
								0.332534	0.332534	2.8287	0.332534
								0.332534	0.332534	2.8287	0.332534
								0.332534	0.332534	2.8287	0.332534
								0.332534	0.332534	2.8287	0.332534
								0.332534	0.332534	2.8287	0.332534
								0.332534	0.332534	2.8287	0.332534
								0.332534	0.332534	2.8287	0.332534
								0.332534	0.332534	2.8287	0.332534
								0.332534	0.332534	2.8287	0.332534
								0.332534	0.332534	2.8287	0.332534
								0.332534	0.332534	2.8287	0.332534
								0.332534	0.332534	2.8287	0.332534
								0.332534	0.332534	2.8287	0.332534
								0.332534	0.332534	2.8287	0.332534
								0.332534	0.332534	2.8287	0.332534
								0.332534	0.332534	2.8287	0.332534
								0.332534	0.332534	2.8287	0.332534
								0.332534	0.332534	2.8287	0.332534
								0.332534	0.332534	2.8287	0.332534
								0.332534	0.332534	2.8287	0.332534
								0.332534	0.332534	2.8287	0.332534
								0.332534	0.332534	2.8287	0.332534
								0.332534	0.332534	2.8287	0.332534
								0.332534	0.332534	2.8287	0.332534
								0.332534	0.332534	2.8287	0.332534
								0.332534	0.332534	2.8287	0.332534
								0.332534	0.332534	2.8287	0.332534
								0.332534	0.332534	2.8287	0.332534
								0.332534	0.332534	2.8287	0.332534
								0.332534	0.332534	2.8287	0.332534
								0.332534	0.332534	2.8287	0.332534
								0.332534	0.332534	2.8287	0.332534
								0.332534	0.332534	2.8287	0.332534
								0.332534	0.332534	2.8287	0.332534
								0.332534	0.332534	2.8287	0.332534
								0.332534	0.332534	2.8287	0.332534
								0.332534	0.332534	2.8287	0.332534
								0.332534	0.332534	2.8287	0.332534
								0.332534	0.332534	2.8287	0.332534
								0.332534	0.332534	2.8287	0.332534
								0.332534	0.332534	2.8287	0.332534
								0.332534	0.332534	2.8287	0.332534
								0.332534	0.332534	2.8287	0.332534
								0.332534	0.332534	2.8287	0.332534
								0.332534	0.332534	2.8287	0.332534
								0.332534	0.332534	2.8287	0.332534
								0.332534	0.332534	2.8287	0.332534
								0.332534	0.332534	2.8287	0.332534
								0.332534	0.332534	2.8287	0.332534
								0.332534	0.332534	2.8287	0.332534
								0.332534	0.332534	2.8287	0.332534
								0.332534	0.332534	2.8287	0.332534
								0.332534	0.332534	2.8287	0.332534
								0.332534	0.332534	2.8287	0.332534
								0.332534	0.332534	2.8287	0.332534
								0.332534	0.332534	2.8287	0.332534
								0.332534	0.332534	2.8287	0.332534
								0.332534	0.332534	2.8287	0.332534
								0.332534	0.332534	2.8287	0.332534
								0.332534	0.332534	2.8287	0.332534
								0.332534	0.332534	2.8287	0.332534
								0.332534	0.332534	2.8287	0.332534
								0.332534	0.332534	2.8287	0.332534
								0.332534	0.332534	2.8287	0.332534
								0.332534	0.332534	2.8287	0.332534
								0.332534	0.332534	2.8287	0.332534
								0.332534	0.332534	2.8287	0.332534
								0.332534	0.332534	2.65596	0.332534
								0.332534	0.332534	2.65596	0.332534
								0.332534	0.332534	2.65596	0.332534
								0.332534	0.332534	2.65596	0.332534
								0.332534	0.332534	2.65596	0.332534
								0.332534	0.332534	2.65596	0.332534
								0.332534	0.332534	2.65596	0.332534
								0.332534	0.332534	2.65596	0.332534
								0.332534	0.332534	2.65596	0.332534
								0.332534	0.332534	2.65596	0.332534
								0.332534	0.332534	2.65596	0.332534
								0.332534	0.332534	2.65596	0.332534
								0.332534	0.332534	2.65596	0.332534
								0.332534	0.332534	2.65596	0.332534
								0.332534	0.332534	2.65596	0.332534
								0.332534	0.332534	2.65596	0.332534
								0.332534	0.332534	2.65596	0.332534
								0.332534	0.332534	2.65596	0.332534
								0.332534	0.332534	2.65596	0.332534
								0.332534	0.332534	2.65596	0.332534
								0.332534	0.332534	2.65596	0.332534
								0.332534	0.332534	2.65596	0.332534
								0.332534	0.332534	2.65596	0.332534
								0.332534	0.332534	2.65596	0.332534
								0.332534	0.332534	2.65596	0.332534
								0.332534	0.332534	2.65596	0.332534
								0.332534	0.332534	2.65596	0.332534
								0.332534	0.332534	2.65596	0.332534
								0.332534	0.332534	2.65596	0.332534
								0.332534	0.332534	2.65596	0.332534
								0.332534	0.332534	2.65596	0.332534
								0.332534	0.332534	2.65596	0.332534
								0.332534	0.332534	2.65596	0.332534
								0.332534	0.332534	2.65596	0.332534
								0.332534	0.332534	2.65596	0.332534
								0.332534	0.332534	2.65596	0.332534
								0.332534	0.332534	2.65596	0.332534
								0.332534	0.332534	2.65596	0.332534
								0.332534	0.332534	2.65596	0.332534
								0.332534	0.332534	2.65596	0.332534
								0.332534	0.332534	2.65596	0.332534
								0.332534	0.332534	2.65596	0.332534
								0.332534	0.332534	2.65596	0.332534
								0.332534	0.332534	2.65596	0.332534
								0.332534	0.332534	2.65596	0.332534
								0.332534	0.332534	2.65596	0.332534
								0.332534	0.332534	2.65596	0.332534
								0.332534	0.332534	2.65596	0.332534
								0.332534	0.332534	2.65596	0.332534
								0.332534	0.332534	2.65596	0.332534
								0.332534	0.332534	2.65596	0.332534
								0.332534	0.332534	2.65596	0.332534
								0.332534	0.332534	2.65596	0.332534
								0.332534	0.332534	2.65596	0.332534
								0.332534	0.332534	2.65596	0.332534
								0.332534	0.332534	2.65596	0.332534
								0.332534	0.332534	2.65596	0.332534
								0.332534	0.332534	2.65596	0.332534
								0.332534	0.332534	2.65596	0.332534
								0.332534	0.332534	2.65596	0.332534
								0.332534	0.332534	2.65596	0.332534
								0.332534	0.332534	2.65596	0.332534
								0.332534	0.332534	2.65596	0.332534
								0.332534	0.332534	2.65596	0.332534
								0.332534	0.332534	2.65596	0.332534
								0.332534	0.332534	2.65596	0.332534
								0.332534	0.332534	2.65596	0.332534
								0.332534	0.332534	2.65596	0.332534
								0.332534	0.332534	2.65596	0.332534
								0.332534	0.332534	2.65596	0.332534
								0.332534	0.332534	2.65596	0.332534
								0.332534	0.332534	2.65596	0.332534
								0.332534	0.332534	2.65596	0.332534
								0.332534	0.332534	2.65596	0.332534
								0.332534	0.332534	2.65596	0.332534
								0.332534	0.332534	2.65596	0.332534
								0.332534	0.332534	2.65596	0.332534
								0.332534	0.332534	2.65596	0.332534
								0.332534	0.332534	2.65596	0.332534
								0.332534	0.332534	2.65596	0.332534
								0.332534	0.332534	2.65596	0.332534
								0.332534	0.332534	2.65596	0.332534
								0.332534	0.332534	2.65596	0.332534
								0.332534	0.332534	2.48321	0.332534
								0.332534	0.332534	2.48321	0.332534
								0.332534	0.332534	2.48321	0.332534
								0.332534	0.332534	2.48321	0.332534
								0.332534	0.332534	2.48321	0.332534
								0.332534	0.332534	2.48321	0.332534
								0.332534	0.332534	2.48321	0.332534
								0.332534	0.332534	2.48321	0.332534
								0.332534	0.332534	2.48321	0.332534
								0.332534	0.332534	2.48321	0.332534
								0.332534	0.332534	2.48321	0.332534
								0.332534	0.332534	2.48321	0.332534
								0.332534	0.332534	2.48321	0.332534
								0.332534	0.332534	2.48321	0.332534
								0.332534	0.332534	2.48321	0.332534
								0.332534	0.332534	2.48321	0.332534
								0.332534	0.332534	2.48321	0.332534
								0.332534	0.332534	2.48321	0.332534
								0.332534	0.332534	2.48321	0.332534
								0.332534	0.332534	2.48321	0.332534
								0.332534	0.332534	2.48321	0.332534
								0.332534	0.332534	2.48321	0.332534
								0.332534	0.332534	2.48321	0.332534
								0.332534	0.332534	2.48321	0.332534
								0.332534	0.332534	2.48321	0.332534
								0.332534	0.332534	2.48321	0.332534
								0.332534	0.332534	2.48321	0.332534
								0.332534	0.332534	2.48321	0.332534
								0.332534	0.332534	2.48321	0.332534
								0.332534	0.332534	2.48321	0.332534
								0.332534	0.332534	2.48321	0.332534
								0.332534	0.332534	2.48321	0.332534
								0.332534	0.332534	2.48321	0.332534
								0.332534	0.332534	2.48321	0.332534
								0.332534	0.332534	2.48321	0.332534
								0.332534	0.332534	2.48321	0.332534
								0.332534	0.332534	2.48321	0.332534
								0.332534	0.332534	2.48321	0.332534
								0.332534	0.332534	2.48321	0.332534
								0.332534	0.332534	2.48321	0.332534
								0.332534	0.332534	2.48321	0.332534
								0.332534	0.498801	2.48321	0.332534
								0.332534	0.498801	2.48321	0.332534
								0.332534	0.498801	2.48321	0.332534
								0.332534	0.498801	2.48321	0.332534
								0.332534	0.498801	2.48321	0.332534
								0.332534	0.498801	2.48321	0.332534
								0.332534	0.498801	2.48321	0.332534
								0.332534	0.498801	2.48321	0.332534
								0.332534	0.498801	2.48321	0.332534
								0.332534	0.498801	2.48321	0.332534
								0.332534	0.498801	2.48321	0.332534
								0.332534	0.498801	2.48321	0.332534
								0.332534	0.498801	2.48321	0.332534
								0.332534	0.498801	2.48321	0.332534
								0.332534	0.498801	2.48321	0.332534
								0.332534	0.498801	2.48321	0.332534
								0.332534	0.498801	2.48321	0.332534
								0.332534	0.498801	2.48321	0.332534
								0.332534	0.498801	2.48321	0.332534
								0.332534	0.498801	2.48321	0.332534
								0.332534	0.498801	2.48321	0.332534
								0.332534	0.498801	2.48321	0.332534
								0.332534	0.498801	2.48321	0.332534
								0.332534	0.498801	2.48321	0.332534
								0.332534	0.498801	2.48321	0.332534
								0.332534	0.498801	2.48321	0.332534
								0.332534	0.498801	2.48321	0.332534
								0.332534	0.498801	2.48321	0.332534
								0.332534	0.498801	2.48321	0.332534
								0.332534	0.498801	2.48321	0.332534
								0.332534	0.498801	2.48321	0.332534
								0.332534	0.498801	2.48321	0.332534
								0.332534	0.498801	2.48321	0.332534
								0.332534	0.498801	2.48321	0.332534
								0.332534	0.498801	2.48321	0.332534
								0.332534	0.498801	2.48321	0.332534
								0.332534	0.498801	2.48321	0.332534
								0.332534	0.498801	2.48321	0.332534
								0.332534	0.498801	2.48321	0.332534
								0.332534	0.498801	2.48321	0.332534
								0.332534	0.498801	2.48321	0.332534
								0.332534	0.498801	2.48321	0.332534
								0.332534	0.498801	2.33206	0.332534
								0.332534	0.498801	2.33206	0.332534
								0.332534	0.498801	2.33206	0.332534
								0.332534	0.498801	2.33206	0.332534
								0.332534	0.498801	2.33206	0.332534
								0.332534	0.498801	2.33206	0.332534
								0.332534	0.498801	2.33206	0.332534
								0.332534	0.498801	2.33206	0.332534
								0.332534	0.498801	2.33206	0.332534
								0.332534	0.498801	2.33206	0.332534
								0.332534	0.498801	2.33206	0.332534
								0.332534	0.498801	2.33206	0.332534
								0.332534	0.498801	2.33206	0.332534
								0.332534	0.498801	2.33206	0.332534
								0.332534	0.498801	2.33206	0.332534
								0.332534	0.498801	2.33206	0.332534
								0.332534	0.498801	2.33206	0.332534
								0.332534	0.498801	2.33206	0.332534
								0.332534	0.498801	2.33206	0.332534
								0.332534	0.498801	2.33206	0.332534
								0.332534	0.498801	2.33206	0.332534
								0.332534	0.498801	2.33206	0.332534
								0.332534	0.498801	2.33206	0.332534
								0.332534	0.498801	2.33206	0.332534
								0.332534	0.498801	2.33206	0.332534
								0.332534	0.498801	2.33206	0.332534
								0.332534	0.498801	2.33206	0.332534
								0.332534	0.498801	2.33206	0.332534
								0.332534	0.498801	2.33206	0.332534
								0.332534	0.498801	2.33206	0.332534
								0.332534	0.498801	2.33206	0.332534
								0.332534	0.498801	2.33206	0.332534
								0.332534	0.498801	2.33206	0.332534
								0.332534	0.498801	2.33206	0.332534
								0.332534	0.498801	2.33206	0.332534
								0.332534	0.498801	2.33206	0.332534
								0.332534	0.498801	2.33206	0.332534
								0.332534	0.498801	2.33206	0.332534
								0.332534	0.498801	2.33206	0.332534
								0.332534	0.498801	2.33206	0.332534
								0.332534	0.498801	2.33206	0.332534
								0.332534	0.498801	2.33206	0.332534
								0.332534	0.498801	2.33206	0.332534
								0.332534	0.498801	2.33206	0.332534
								0.332534	0.498801	2.33206	0.332534
								0.332534	0.498801	2.33206	0.332534
								0.332534	0.498801	2.33206	0.332534
								0.332534	0.498801	2.33206	0.332534
								0.332534	0.498801	2.33206	0.332534
								0.332534	0.498801	2.33206	0.332534
								0.332534	0.498801	2.33206	0.332534
								0.332534	0.498801	2.33206	0.332534
								0.332534	0.498801	2.33206	0.332534
								0.332534	0.498801	2.33206	0.332534
								0.332534	0.498801	2.33206	0.332534
								0.332534	0.498801	2.33206	0.332534
								0.332534	0.498801	2.33206	0.332534
								0.332534	0.498801	2.33206	0.332534
								0.332534	0.498801	2.33206	0.332534
								0.332534	0.498801	2.33206	0.332534
								0.332534	0.498801	2.33206	0.332534
								0.332534	0.498801	2.33206	0.332534
								0.332534	0.498801	2.33206	0.332534
								0.332534	0.498801	2.33206	0.332534
								0.332534	0.498801	2.33206	0.332534
								0.332534	0.498801	2.33206	0.332534
								0.332534	0.498801	2.33206	0.332534
								0.332534	0.498801	2.33206	0.332534
								0.332534	0.498801	2.33206	0.332534
								0.332534	0.498801	2.33206	0.332534
								0.332534	0.498801	2.33206	0.332534
								0.332534	0.498801	2.33206	0.332534
								0.332534	0.498801	2.33206	0.332534
								0.332534	0.498801	2.33206	0.332534
								0.332534	0.498801	2.33206	0.332534
								0.332534	0.498801	2.33206	0.332534
								0.332534	0.498801	2.33206	0.332534
								0.332534	0.498801	2.33206	0.332534
								0.332534	0.498801	2.33206	0.332534
								0.332534	0.498801	2.33206	0.332534
								0.332534	0.498801	2.33206	0.332534
								0.332534	0.498801	2.33206	0.332534
								0.332534	0.498801	2.33206	0.332534
								0.332534	0.498801	2.33206	0.332534
								0.332534	0.498801	2.33206	0.332534
								0.332534	0.498801	2.33206	0.332534
								0.332534	0.498801	2.33206	0.332534
								0.332534	0.498801	2.33206	0.332534
								0.332534	0.498801	2.33206	0.332534
								0.332534	0.498801	2.33206	0.332534
								0.332534	0.498801	2.33206	0.332534
								0.332534	0.498801	2.33206	0.332534
								0.332534	0.498801	2.33206	0.332534
								0.332534	0.498801	2.33206	0.332534
								0.332534	0.498801	2.33206	0.332534
								0.332534	0.498801	2.33206	0.332534
								0.332534	0.498801	2.33206	0.332534
								0.332534	0.498801	2.33206	0.332534
								0.332534	0.498801	2.33206	0.332534
								0.332534	0.498801	2.33206	0.332534
								0.332534	0.498801	2.33206	0.332534
								0.332534	0.498801	2.33206	0.332534
								0.332534	0.498801	2.33206	0.332534
								0.332534	0.498801	2.33206	0.332534
								0.332534	0.498801	2.33206	0.332534
								0.332534	0.498801	2.33206	0.332534
								0.332534	0.498801	2.33206	0.332534
								0.332534	0.498801	2.33206	0.332534
								0.332534	0.498801	2.33206	0.332534
								0.332534	0.498801	2.33206	0.332534
								0.332534	0.498801	2.33206	0.332534
								0.332534	0.498801	2.33206	0.332534
								0.332534	0.498801	2.33206	0.332534
								0.332534	0.498801	2.15931	0.332534
								0.332534	0.498801	2.15931	0.332534
								0.332534	0.498801	2.15931	0.332534
								0.332534	0.498801	2.15931	0.332534
								0.332534	0.498801	2.15931	0.332534
								0.332534	0.498801	2.15931	0.332534
								0.332534	0.498801	2.15931	0.332534
								0.332534	0.498801	2.15931	0.332534
								0.332534	0.498801	2.15931	0.332534
								0.332534	0.498801	2.15931	0.332534
								0.332534	0.498801	2.15931	0.332534
								0.332534	0.498801	2.15931	0.332534
								0.332534	0.498801	2.15931	0.332534
								0.332534	0.498801	2.15931	0.332534
								0.332534	0.498801	2.15931	0.332534
								0.332534	0.498801	2.15931	0.332534
								0.332534	0.498801	2.15931	0.332534
								0.332534	0.498801	2.15931	0.332534
								0.332534	0.498801	2.15931	0.332534
								0.332534	0.498801	2.15931	0.332534
								0.332534	0.498801	2.15931	0.332534
								0.332534	0.498801	2.15931	0.332534
								0.332534	0.498801	2.15931	0.332534
								0.332534	0.498801	2.15931	0.332534
								0.332534	0.498801	2.15931	0.332534
								0.332534	0.498801	2.15931	0.332534
								0.332534	0.498801	2.15931	0.332534
								0.332534	0.498801	2.15931	0.332534
								0.332534	0.498801	2.15931	0.332534
								0.332534	0.498801	2.15931	0.332534
								0.332534	0.498801	2.15931	0.332534
								0.332534	0.498801	2.15931	0.332534
								0.332534	0.498801	2.15931	0.332534
								0.332534	0.498801	2.15931	0.332534
								0.332534	0.498801	2.15931	0.332534
								0.332534	0.498801	2.15931	0.332534
								0.332534	0.498801	2.15931	0.332534
								0.332534	0.498801	2.15931	0.332534
								0.332534	0.498801	2.15931	0.332534
								0.332534	0.498801	2.15931	0.332534
								0.332534	0.498801	2.15931	0.332534
								0.332534	0.498801	2.15931	0.332534
								0.332534	0.498801	2.15931	0.332534
								0.332534	0.498801	2.15931	0.332534
								0.332534	0.498801	2.15931	0.332534
								0.332534	0.498801	2.15931	0.332534
								0.332534	0.498801	2.15931	0.332534
								0.332534	0.498801	2.15931	0.332534
								0.332534	0.498801	2.15931	0.332534
								0.332534	0.498801	2.15931	0.332534
								0.332534	0.498801	2.15931	0.332534
								0.332534	0.498801	2.15931	0.332534
								0.332534	0.498801	2.15931	0.332534
								0.332534	0.498801	2.15931	0.332534
								0.332534	0.498801	2.15931	0.332534
								0.332534	0.498801	2.15931	0.332534
								0.332534	0.498801	2.15931	0.332534
								0.332534	0.498801	2.15931	0.332534
								0.332534	0.498801	2.15931	0.332534
								0.332534	0.498801	2.15931	0.332534
								0.332534	0.498801	2.15931	0.332534
								0.332534	0.498801	2.15931	0.332534
								0.332534	0.498801	2.15931	0.332534
								0.332534	0.498801	2.15931	0.332534
								0.332534	0.498801	2.15931	0.332534
								0.332534	0.498801	2.15931	0.332534
								0.332534	0.498801	2.15931	0.332534
								0.332534	0.498801	2.15931	0.332534
								0.332534	0.498801	2.15931	0.332534
								0.332534	0.498801	2.15931	0.332534
								0.332534	0.498801	2.15931	0.332534
								0.332534	0.498801	2.15931	0.332534
								0.332534	0.498801	2.15931	0.332534
								0.332534	0.498801	2.15931	0.332534
								0.332534	0.498801	2.15931	0.332534
								0.332534	0.498801	2.15931	0.332534
								0.332534	0.498801	2.15931	0.332534
								0.332534	0.498801	2.15931	0.332534
								0.332534	0.498801	2.15931	0.332534
								0.332534	0.498801	2.15931	0.332534
								0.332534	0.498801	2.15931	0.332534
								0.332534	0.498801	2.15931	0.332534
								0.332534	0.498801	2.15931	0.332534
								0.332534	0.498801	2.15931	0.332534
								0.332534	0.498801	2.15931	0.332534
								0.332534	0.498801	2.15931	0.332534
								0.332534	0.498801	2.15931	0.332534
								0.332534	0.498801	2.15931	0.332534
								0.332534	0.498801	2.15931	0.332534
								0.332534	0.498801	2.15931	0.332534
								0.332534	0.498801	2.15931	0.332534
								0.332534	0.498801	2.15931	0.332534
								0.332534	0.498801	2.15931	0.332534
								0.332534	0.498801	2.15931	0.332534
								0.332534	0.498801	2.15931	0.332534
								0.332534	0.498801	2.15931	0.332534
								0.332534	0.498801	2.15931	0.332534
								0.332534	0.498801	2.15931	0.332534
								0.332534	0.498801	2.15931	0.332534
								0.332534	0.498801	2.15931	0.332534
								0.332534	0.498801	2.15931	0.332534
								0.332534	0.498801	2.15931	0.332534
								0.332534	0.498801	2.15931	0.332534
								0.332534	0.498801	2.15931	0.332534
								0.332534	0.498801	2.15931	0.332534
								0.332534	0.498801	2.15931	0.332534
								0.332534	0.498801	2.15931	0.332534
								0.332534	0.498801	2.15931	0.332534
								0.332534	0.498801	2.15931	0.332534
								0.332534	0.498801	2.15931	0.332534
								0.332534	0.498801	2.15931	0.332534
								0.332534	0.498801	2.15931	0.332534
								0.332534	0.498801	2.15931	0.332534
								0.332534	0.498801	2.15931	0.332534
								0.332534	0.498801	2.15931	0.332534
								0.332534	0.498801	2.15931	0.332534
								0.332534	0.498801	2.15931	0.332534
								0.332534	0.498801	2.15931	0.332534
								0.332534	0.498801	2.15931	0.332534
								0.332534	0.498801	2.15931	0.332534
								0.332534	0.498801	2.15931	0.332534
								0.332534	0.498801	2.15931	0.332534
								0.332534	0.498801	2.15931	0.332534
								0.332534	0.498801	2.15931	0.332534
								0.332534	0.498801	2.15931	0.332534
								0.332534	0.498801	2.15931	0.498801
								0.332534	0.498801	1.99305	0.498801
								0.332534	0.498801	1.99305	0.498801
								0.332534	0.498801	1.99305	0.498801
								0.332534	0.498801	1.99305	0.498801
								0.332534	0.498801	1.99305	0.498801
								0.332534	0.498801	1.99305	0.498801
								0.332534	0.498801	1.99305	0.498801
								0.332534	0.498801	1.99305	0.498801
								0.332534	0.498801	1.99305	0.498801
								0.332534	0.498801	1.99305	0.498801
								0.332534	0.498801	1.99305	0.498801
								0.332534	0.498801	1.99305	0.498801
								0.332534	0.498801	1.99305	0.498801
								0.332534	0.498801	1.99305	0.498801
								0.332534	0.498801	1.99305	0.498801
								0.332534	0.498801	1.99305	0.498801
								0.332534	0.498801	1.99305	0.498801
								0.332534	0.498801	1.99305	0.498801
								0.332534	0.498801	1.99305	0.498801
								0.332534	0.498801	1.99305	0.498801
								0.332534	0.498801	1.99305	0.498801
								0.332534	0.498801	1.99305	0.498801
								0.332534	0.498801	1.99305	0.498801
								0.332534	0.498801	1.99305	0.498801
								0.332534	0.498801	1.99305	0.498801
								0.332534	0.498801	1.99305	0.498801
								0.332534	0.498801	1.99305	0.498801
								0.332534	0.498801	1.99305	0.498801
								0.332534	0.498801	1.99305	0.498801
								0.332534	0.498801	1.99305	0.498801
								0.332534	0.498801	1.99305	0.498801
								0.332534	0.498801	1.99305	0.498801
								0.332534	0.498801	1.99305	0.498801
								0.332534	0.498801	1.99305	0.498801
								0.332534	0.498801	1.99305	0.498801
								0.332534	0.498801	1.99305	0.498801
								0.332534	0.498801	1.99305	0.498801
								0.332534	0.498801	1.99305	0.498801
								0.332534	0.498801	1.99305	0.498801
								0.332534	0.498801	1.99305	0.498801
								0.332534	0.498801	1.99305	0.498801
								0.332534	0.498801	1.99305	0.498801
								0.332534	0.498801	1.99305	0.498801
								0.332534	0.498801	1.99305	0.498801
								0.332534	0.498801	1.99305	0.498801
								0.332534	0.498801	1.99305	0.498801
								0.332534	0.498801	1.99305	0.498801
								0.332534	0.498801	1.99305	0.498801
								0.332534	0.498801	1.99305	0.498801
								0.332534	0.498801	1.99305	0.498801
								0.332534	0.498801	1.99305	0.498801
								0.332534	0.498801	1.99305	0.498801
								0.332534	0.498801	1.99305	0.498801
								0.332534	0.498801	1.99305	0.498801
								0.332534	0.498801	1.99305	0.498801
								0.332534	0.498801	1.99305	0.498801
								0.332534	0.498801	1.99305	0.498801
								0.332534	0.498801	1.99305	0.498801
								0.332534	0.498801	1.99305	0.498801
								0.332534	0.665069	1.99305	0.498801
								0.332534	0.665069	1.99305	0.498801
								0.332534	0.665069	1.99305	0.498801
								0.332534	0.665069	1.99305	0.498801
								0.332534	0.665069	1.99305	0.498801
								0.332534	0.665069	1.99305	0.498801
								0.332534	0.665069	1.99305	0.498801
								0.332534	0.665069	1.99305	0.498801
								0.332534	0.665069	1.99305	0.498801
								0.332534	0.665069	1.99305	0.498801
								0.332534	0.665069	1.99305	0.498801
								0.332534	0.665069	1.99305	0.498801
								0.332534	0.665069	1.99305	0.498801
								0.332534	0.665069	1.99305	0.498801
								0.332534	0.665069	1.99305	0.498801
								0.332534	0.665069	1.99305	0.498801
								0.332534	0.665069	1.99305	0.498801
								0.332534	0.665069	1.99305	0.498801
								0.332534	0.665069	1.99305	0.498801
								0.332534	0.665069	1.99305	0.498801
								0.332534	0.665069	1.99305	0.498801
								0.332534	0.665069	1.99305	0.498801
								0.332534	0.665069	1.99305	0.498801
								0.332534	0.665069	1.99305	0.498801
								0.332534	0.665069	1.99305	0.498801
								0.332534	0.665069	1.99305	0.498801
								0.332534	0.665069	1.99305	0.498801
								0.332534	0.665069	1.99305	0.498801
								0.332534	0.665069	1.99305	0.498801
								0.332534	0.665069	1.99305	0.498801
								0.332534	0.665069	1.99305	0.498801
								0.332534	0.665069	1.99305	0.498801
								0.332534	0.665069	1.99305	0.498801
								0.332534	0.665069	1.99305	0.498801
								0.332534	0.665069	1.99305	0.498801
								0.332534	0.665069	1.99305	0.498801
								0.332534	0.665069	1.99305	0.498801
								0.332534	0.665069	1.99305	0.498801
								0.332534	0.665069	1.99305	0.498801
								0.332534	0.665069	1.99305	0.498801
								0.332534	0.665069	1.99305	0.498801
								0.332534	0.665069	1.99305	0.498801
								0.332534	0.665069	1.99305	0.498801
								0.332534	0.665069	1.99305	0.498801
								0.332534	0.665069	1.99305	0.498801
								0.332534	0.665069	1.99305	0.498801
								0.332534	0.665069	1.99305	0.498801
								0.332534	0.665069	1.99305	0.498801
								0.332534	0.665069	1.99305	0.498801
								0.332534	0.665069	1.99305	0.498801
								0.332534	0.665069	1.99305	0.498801
								0.332534	0.665069	1.99305	0.498801
								0.332534	0.665069	1.99305	0.498801
								0.332534	0.665069	1.99305	0.498801
								0.332534	0.665069	1.99305	0.498801
								0.332534	0.665069	1.99305	0.498801
								0.332534	0.665069	1.99305	0.498801
								0.332534	0.665069	1.99305	0.498801
								0.332534	0.665069	1.99305	0.498801
								0.332534	0.665069	1.99305	0.498801
								0.332534	0.665069	1.99305	0.498801
								0.332534	0.665069	1.99305	0.498801
								0.332534	0.665069	1.99305	0.498801
								0.332534	0.665069	1.99305	0.498801
								0.332534	0.665069	1.99305	0.498801
								0.332534	0.665069	1.99305	0.498801
								0.332534	0.665069	1.99305	0.498801
								0.332534	0.665069	1.99305	0.498801
								0.332534	0.665069	1.99305	0.498801
								0.332534	0.665069	1.99305	0.498801
								0.332534	0.665069	1.99305	0.498801
								0.332534	0.665069	1.99305	0.498801
								0.332534	0.665069	1.99305	0.498801
								0.332534	0.665069	1.99305	0.498801
								0.332534	0.665069	1.99305	0.498801
								0.332534	0.665069	1.99305	0.498801
								0.332534	0.665069	1.99305	0.498801
								0.332534	0.665069	1.99305	0.498801
								0.332534	0.665069	1.99305	0.498801
								0.332534	0.665069	1.99305	0.498801
								0.332534	0.665069	1.99305	0.498801
								0.332534	0.665069	1.99305	0.498801
								0.332534	0.665069	1.99305	0.498801
								0.332534	0.665069	1.99305	0.498801
								0.332534	0.665069	1.99305	0.498801
								0.332534	0.665069	1.99305	0.498801
								0.332534	0.665069	1.99305	0.498801
								0.332534	0.665069	1.99305	0.498801
								0.332534	0.665069	1.99305	0.498801
								0.332534	0.665069	1.99305	0.498801
								0.332534	0.665069	1.99305	0.498801
								0.332534	0.665069	1.99305	0.498801
								0.332534	0.665069	1.82678	0.498801
								0.332534	0.665069	1.82678	0.498801
								0.332534	0.665069	1.82678	0.498801
								0.332534	0.665069	1.82678	0.498801
								0.332534	0.665069	1.82678	0.498801
								0.332534	0.665069	1.82678	0.498801
								0.332534	0.665069	1.82678	0.498801
								0.332534	0.665069	1.82678	0.498801
								0.332534	0.665069	1.82678	0.498801
								0.332534	0.665069	1.82678	0.498801
								0.332534	0.665069	1.82678	0.498801
								0.332534	0.665069	1.82678	0.498801
								0.332534	0.665069	1.82678	0.498801
								0.332534	0.665069	1.82678	0.498801
								0.332534	0.665069	1.82678	0.498801
								0.332534	0.665069	1.82678	0.498801
								0.332534	0.665069	1.82678	0.498801
								0.332534	0.665069	1.82678	0.498801
								0.332534	0.665069	1.82678	0.498801
								0.332534	0.665069	1.82678	0.498801
								0.332534	0.665069	1.82678	0.498801
								0.332534	0.665069	1.82678	0.498801
								0.332534	0.665069	1.82678	0.498801
								0.332534	0.665069	1.82678	0.498801
								0.332534	0.665069	1.82678	0.498801
								0.332534	0.665069	1.82678	0.498801
								0.332534	0.665069	1.82678	0.498801
								0.332534	0.665069	1.82678	0.498801
								0.332534	0.665069	1.82678	0.498801
								0.332534	0.665069	1.82678	0.498801
								0.332534	0.665069	1.82678	0.498801
								0.332534	0.665069	1.82678	0.498801
								0.332534	0.665069	1.82678	0.498801
								0.332534	0.665069	1.82678	0.498801
								0.332534	0.665069	1.82678	0.498801
								0.332534	0.665069	1.82678	0.498801
								0.332534	0.665069	1.82678	0.498801
								0.332534	0.665069	1.82678	0.498801
								0.332534	0.665069	1.82678	0.498801
								0.332534	0.665069	1.82678	0.498801
								0.332534	0.665069	1.82678	0.498801
								0.332534	0.665069	1.82678	0.498801
								0.332534	0.665069	1.82678	0.498801
								0.332534	0.665069	1.82678	0.498801
								0.332534	0.665069	1.82678	0.498801
								0.332534	0.665069	1.82678	0.498801
								0.332534	0.665069	1.82678	0.498801
								0.332534	0.665069	1.82678	0.498801
								0.332534	0.665069	1.82678	0.498801
								0.332534	0.665069	1.82678	0.498801
								0.332534	0.665069	1.82678	0.498801
								0.332534	0.665069	1.82678	0.498801
								0.332534	0.665069	1.82678	0.498801
								0.332534	0.665069	1.82678	0.498801
								0.332534	0.665069	1.82678	0.498801
								0.332534	0.665069	1.82678	0.498801
								0.332534	0.665069	1.82678	0.498801
								0.332534	0.665069	1.82678	0.498801
								0.332534	0.665069	1.82678	0.498801
								0.332534	0.665069	1.82678	0.498801
								0.332534	0.665069	1.82678	0.498801
								0.332534	0.665069	1.82678	0.498801
								0.332534	0.665069	1.82678	0.498801
								0.332534	0.665069	1.82678	0.498801
								0.332534	0.665069	1.82678	0.498801
								0.332534	0.665069	1.82678	0.498801
								0.332534	0.665069	1.82678	0.498801
								0.332534	0.665069	1.82678	0.498801
								0.332534	0.665069	1.82678	0.498801
								0.332534	0.665069	1.82678	0.498801
								0.332534	0.665069	1.82678	0.498801
								0.332534	0.665069	1.82678	0.498801
								0.332534	0.665069	1.82678	0.498801
								0.332534	0.665069	1.82678	0.498801
								0.332534	0.665069	1.82678	0.498801
								0.332534	0.665069	1.82678	0.498801
								0.332534	0.665069	1.82678	0.498801
								0.332534	0.665069	1.82678	0.498801
								0.332534	0.665069	1.82678	0.498801
								0.332534	0.665069	1.82678	0.498801
								0.332534	0.665069	1.82678	0.498801
								0.332534	0.665069	1.82678	0.498801
								0.332534	0.665069	1.82678	0.498801
								0.332534	0.665069	1.82678	0.498801
								0.332534	0.665069	1.82678	0.498801
								0.332534	0.665069	1.82678	0.498801
								0.332534	0.665069	1.82678	0.498801
								0.332534	0.665069	1.82678	0.498801
								0.332534	0.665069	1.82678	0.498801
								0.332534	0.665069	1.82678	0.498801
								0.332534	0.665069	1.82678	0.498801
								0.332534	0.665069	1.82678	0.498801
								0.332534	0.665069	1.82678	0.498801
								0.332534	0.665069	1.82678	0.498801
								0.332534	0.665069	1.82678	0.498801
								0.332534	0.665069	1.82678	0.498801
								0.332534	0.665069	1.82678	0.498801
								0.332534	0.665069	1.82678	0.498801
								0.332534	0.665069	1.82678	0.498801
								0.332534	0.665069	1.82678	0.498801
								0.332534	0.665069	1.82678	0.498801
								0.332534	0.665069	1.82678	0.498801
								0.332534	0.665069	1.82678	0.498801
								0.332534	0.665069	1.82678	0.498801
								0.332534	0.665069	1.82678	0.498801
								0.332534	0.665069	1.82678	0.498801
								0.332534	0.665069	1.82678	0.498801
								0.332534	0.665069	1.82678	0.498801
								0.332534	0.665069	1.82678	0.498801
								0.332534	0.665069	1.82678	0.498801
								0.332534	0.665069	1.82678	0.498801
								0.332534	0.665069	1.82678	0.498801
								0.332534	0.665069	1.82678	0.498801
								0.332534	0.665069	1.82678	0.498801
								0.332534	0.665069	1.82678	0.498801
								0.332534	0.665069	1.82678	0.498801
								0.332534	0.665069	1.82678	0.498801
								0.332534	0.665069	1.82678	0.498801
								0.332534	0.665069	1.82678	0.498801
								0.332534	0.665069	1.82678	0.498801
								0.332534	0.665069	1.82678	0.498801
								0.332534	0.665069	1.82678	0.498801
								0.332534	0.665069	1.82678	0.498801
								0.332534	0.665069	1.82678	0.498801
								0.332534	0.665069	1.82678	0.498801
								0.332534	0.665069	1.82678	0.498801
								0.332534	0.665069	1.82678	0.498801
								0.332534	0.665069	1.82678	0.498801
								0.332534	0.665069	1.82678	0.498801
								0.332534	0.665069	1.82678	0.498801
								0.332534	0.665069	1.82678	0.498801
								0.332534	0.665069	1.82678	0.498801
								0.332534	0.665069	1.82678	0.498801
								0.332534	0.665069	1.82678	0.498801
								0.332534	0.665069	1.82678	0.498801
								0.332534	0.665069	1.82678	0.498801
								0.332534	0.665069	1.82678	0.498801
								0.332534	0.665069	1.82678	0.498801
								0.332534	0.665069	1.82678	0.498801
								0.332534	0.665069	1.82678	0.498801
								0.332534	0.665069	1.82678	0.498801
								0.332534	0.665069	1.82678	0.498801
								0.332534	0.665069	1.82678	0.498801
								0.332534	0.665069	1.82678	0.498801
								0.332534	0.665069	1.82678	0.498801
								0.332534	0.665069	1.82678	0.498801
								0.332534	0.665069	1.82678	0.498801
								0.332534	0.665069	1.82678	0.498801
								0.332534	0.665069	1.82678	0.498801
								0.332534	0.665069	1.82678	0.498801
								0.332534	0.665069	1.82678	0.498801
								0.332534	0.665069	1.82678	0.498801
								0.332534	0.665069	1.82678	0.498801
								0.332534	0.665069	1.82678	0.498801
								0.332534	0.665069	1.82678	0.498801
								0.332534	0.665069	1.82678	0.498801
								0.332534	0.665069	1.82678	0.498801
								0.332534	0.665069	1.82678	0.498801
								0.332534	0.665069	1.82678	0.498801
								0.332534	0.665069	1.82678	0.498801
								0.332534	0.665069	1.82678	0.498801
								0.332534	0.665069	1.82678	0.498801
								0.332534	0.665069	1.82678	0.498801
								0.332534	0.665069	1.82678	0.498801
								0.332534	0.665069	1.82678	0.498801
								0.332534	0.665069	1.82678	0.498801
								0.332534	0.665069	1.82678	0.498801
								0.332534	0.665069	1.82678	0.498801
								0.332534	0.831336	1.82678	0.498801
								0.332534	0.831336	1.82678	0.498801
								0.332534	0.831336	1.82678	0.498801
								0.332534	0.831336	1.82678	0.498801
								0.332534	0.831336	1.82678	0.498801
								0.332534	0.831336	1.82678	0.498801
								0.332534	0.831336	1.82678	0.498801
								0.332534	0.831336	1.82678	0.498801
								0.332534	0.831336	1.82678	0.498801
								0.332534	0.831336	1.82678	0.498801
								0.332534	0.831336	1.82678	0.498801
								0.332534	0.831336	1.82678	0.498801
								0.332534	0.831336	1.82678	0.498801
								0.332534	0.831336	1.82678	0.498801
								0.332534	0.831336	1.82678	0.498801
								0.332534	0.831336	1.66051	0.498801
								0.332534	0.831336	1.66051	0.498801
								0.332534	0.831336	1.66051	0.498801
								0.332534	0.831336	1.66051	0.498801
								0.332534	0.831336	1.66051	0.498801
								0.332534	0.831336	1.66051	0.498801
								0.332534	0.831336	1.66051	0.498801
								0.332534	0.831336	1.66051	0.498801
								0.332534	0.831336	1.66051	0.498801
								0.332534	0.831336	1.66051	0.498801
								0.332534	0.831336	1.66051	0.498801
								0.332534	0.831336	1.66051	0.498801
								0.332534	0.831336	1.66051	0.498801
								0.332534	0.831336	1.66051	0.498801
								0.332534	0.831336	1.66051	0.498801
								0.332534	0.831336	1.66051	0.498801
								0.332534	0.831336	1.66051	0.498801
								0.332534	0.831336	1.66051	0.498801
								0.332534	0.831336	1.66051	0.498801
								0.332534	0.831336	1.66051	0.498801
								0.332534	0.831336	1.66051	0.498801
								0.332534	0.831336	1.66051	0.498801
								0.332534	0.831336	1.66051	0.498801
								0.332534	0.831336	1.66051	0.498801
								0.332534	0.831336	1.66051	0.498801
								0.332534	0.831336	1.66051	0.498801
								0.332534	0.831336	1.66051	0.498801
								0.332534	0.831336	1.66051	0.498801
								0.332534	0.831336	1.66051	0.498801
								0.332534	0.831336	1.66051	0.498801
								0.332534	0.831336	1.66051	0.498801
								0.332534	0.831336	1.66051	0.498801
								0.332534	0.831336	1.66051	0.498801
								0.332534	0.831336	1.66051	0.498801
								0.332534	0.831336	1.66051	0.498801
								0.332534	0.831336	1.66051	0.498801
								0.332534	0.831336	1.66051	0.498801
								0.332534	0.831336	1.66051	0.498801
								0.332534	0.831336	1.66051	0.498801
								0.332534	0.831336	1.66051	0.498801
								0.332534	0.831336	1.66051	0.498801
								0.332534	0.831336	1.66051	0.498801
								0.332534	0.831336	1.66051	0.498801
								0.332534	0.831336	1.66051	0.498801
								0.332534	0.831336	1.66051	0.498801
								0.332534	0.831336	1.66051	0.498801
								0.332534	0.831336	1.66051	0.498801
								0.332534	0.831336	1.66051	0.498801
								0.332534	0.831336	1.66051	0.498801
								0.332534	0.831336	1.66051	0.498801
								0.332534	0.831336	1.66051	0.498801
								0.332534	0.831336	1.66051	0.498801
								0.332534	0.831336	1.66051	0.498801
								0.332534	0.831336	1.66051	0.498801
								0.332534	0.831336	1.66051	0.498801
								0.332534	0.831336	1.66051	0.498801
								0.332534	0.831336	1.66051	0.498801
								0.332534	0.831336	1.66051	0.498801
								0.332534	0.831336	1.66051	0.498801
								0.332534	0.831336	1.66051	0.498801
								0.332534	0.831336	1.66051	0.498801
								0.332534	0.831336	1.66051	0.498801
								0.332534	0.831336	1.66051	0.498801
								0.332534	0.831336	1.66051	0.498801
								0.332534	0.831336	1.66051	0.498801
								0.332534	0.831336	1.66051	0.498801
								0.332534	0.831336	1.66051	0.498801
								0.332534	0.831336	1.66051	0.498801
								0.332534	0.831336	1.66051	0.498801
								0.332534	0.831336	1.66051	0.498801
								0.332534	0.831336	1.66051	0.498801
								0.332534	0.831336	1.66051	0.498801
								0.332534	0.831336	1.66051	0.498801
								0.332534	0.831336	1.66051	0.498801
								0.332534	0.831336	1.66051	0.498801
								0.332534	0.831336	1.66051	0.498801
								0.332534	0.831336	1.66051	0.498801
								0.332534	0.831336	1.66051	0.498801
								0.332534	0.831336	1.66051	0.498801
								0.332534	0.831336	1.66051	0.498801
								0.332534	0.831336	1.66051	0.498801
								0.332534	0.831336	1.66051	0.498801
								0.332534	0.831336	1.66051	0.498801
								0.332534	0.831336	1.66051	0.498801
								0.332534	0.831336	1.66051	0.498801
								0.332534	0.831336	1.66051	0.498801
								0.332534	0.831336	1.66051	0.498801
								0.332534	0.831336	1.66051	0.498801
								0.332534	0.831336	1.66051	0.498801
								0.332534	0.831336	1.66051	0.498801
								0.332534	0.831336	1.66051	0.498801
								0.332534	0.831336	1.66051	0.498801
								0.332534	0.831336	1.66051	0.498801
								0.332534	0.831336	1.66051	0.498801
								0.332534	0.831336	1.66051	0.498801
								0.332534	0.831336	1.66051	0.498801
								0.332534	0.831336	1.66051	0.498801
								0.332534	0.831336	1.66051	0.498801
								0.332534	0.831336	1.66051	0.498801
								0.332534	0.831336	1.66051	0.498801
								0.332534	0.831336	1.66051	0.498801
								0.332534	0.831336	1.66051	0.498801
								0.332534	0.831336	1.66051	0.498801
								0.332534	0.831336	1.66051	0.498801
								0.332534	0.831336	1.66051	0.498801
								0.332534	0.831336	1.66051	0.498801
								0.332534	0.831336	1.66051	0.498801
								0.332534	0.831336	1.66051	0.498801
								0.332534	0.831336	1.66051	0.498801
								0.332534	0.831336	1.66051	0.498801
								0.332534	0.831336	1.66051	0.498801
								0.332534	0.831336	1.66051	0.498801
								0.332534	0.831336	1.66051	0.498801
								0.332534	0.831336	1.66051	0.498801
								0.332534	0.831336	1.66051	0.498801
								0.332534	0.831336	1.66051	0.498801
								0.332534	0.831336	1.66051	0.498801
								0.332534	0.831336	1.66051	0.498801
								0.332534	0.831336	1.66051	0.498801
								0.332534	0.831336	1.66051	0.498801
								0.332534	0.831336	1.66051	0.498801
								0.332534	0.831336	1.66051	0.498801
								0.332534	0.831336	1.66051	0.498801
								0.332534	0.831336	1.66051	0.498801
								0.332534	0.831336	1.66051	0.498801
								0.332534	0.831336	1.66051	0.498801
								0.332534	0.831336	1.66051	0.498801
								0.332534	0.831336	1.66051	0.498801
								0.332534	0.831336	1.66051	0.498801
								0.332534	0.831336	1.66051	0.498801
								0.332534	0.831336	1.66051	0.498801
								0.332534	0.831336	1.66051	0.498801
								0.332534	0.831336	1.66051	0.498801
								0.332534	0.831336	1.66051	0.498801
								0.332534	0.831336	1.66051	0.498801
								0.332534	0.831336	1.66051	0.498801
								0.332534	0.831336	1.66051	0.498801
								0.332534	0.831336	1.66051	0.498801
								0.332534	0.831336	1.66051	0.498801
								0.332534	0.831336	1.66051	0.498801
								0.332534	0.831336	1.66051	0.498801
								0.332534	0.831336	1.66051	0.498801
								0.332534	0.831336	1.66051	0.498801
								0.332534	0.831336	1.66051	0.498801
								0.332534	0.831336	1.66051	0.498801
								0.332534	0.831336	1.66051	0.498801
								0.332534	0.831336	1.66051	0.498801
								0.332534	0.831336	1.66051	0.498801
								0.332534	0.831336	1.66051	0.498801
								0.332534	0.831336	1.66051	0.498801
								0.332534	0.831336	1.66051	0.498801
								0.332534	0.831336	1.66051	0.498801
								0.332534	0.831336	1.66051	0.498801
								0.332534	0.831336	1.66051	0.498801
								0.332534	0.831336	1.66051	0.498801
								0.332534	0.831336	1.66051	0.498801
								0.332534	0.831336	1.66051	0.498801
								0.332534	0.831336	1.66051	0.498801
								0.332534	0.997603	1.66051	0.498801
								0.332534	0.997603	1.66051	0.498801
								0.332534	0.997603	1.66051	0.498801
								0.332534	0.997603	1.66051	0.498801
								0.332534	0.997603	1.66051	0.498801
								0.332534	0.997603	1.66051	0.498801
								0.332534	0.997603	1.66051	0.498801
								0.332534	0.997603	1.66051	0.498801
								0.332534	0.997603	1.66051	0.498801
								0.498801	0.997603	1.66051	0.498801
								0.498801	0.997603	1.66051	0.498801
								0.498801	0.997603	1.66051	0.498801
								0.498801	0.997603	1.66051	0.498801
								0.498801	0.997603	1.66051	0.498801
								0.498801	0.997603	1.66051	0.498801
								0.498801	0.997603	1.66051	0.498801
								0.498801	0.997603	1.66051	0.498801
								0.498801	0.997603	1.66051	0.498801
								0.498801	0.997603	1.66051	0.498801
								0.498801	0.997603	1.66051	0.498801
								0.498801	0.997603	1.66051	0.498801
								0.498801	0.997603	1.66051	0.498801
								0.498801	0.997603	1.66051	0.498801
								0.498801	0.997603	1.66051	0.498801
								0.498801	0.997603	1.66051	0.498801
								0.498801	0.997603	1.66051	0.498801
								0.498801	0.997603	1.66051	0.498801
								0.498801	0.997603	1.66051	0.498801
								0.498801	0.997603	1.66051	0.498801
								0.498801	0.997603	1.66051	0.498801
								0.498801	0.997603	1.66051	0.498801
								0.498801	0.997603	1.66051	0.498801
								0.498801	0.997603	1.49424	0.498801
								0.498801	0.997603	1.49424	0.665069
								0.498801	0.997603	1.49424	0.665069
								0.498801	0.997603	1.49424	0.665069
								0.498801	0.997603	1.49424	0.665069
								0.498801	0.997603	1.49424	0.665069
								0.498801	0.997603	1.49424	0.665069
								0.498801	0.997603	1.49424	0.665069
								0.498801	0.997603	1.49424	0.665069
								0.498801	0.997603	1.49424	0.665069
								0.498801	0.997603	1.49424	0.665069
								0.498801	0.997603	1.49424	0.665069
								0.498801	0.997603	1.49424	0.665069
								0.498801	0.997603	1.49424	0.665069
								0.498801	0.997603	1.49424	0.665069
								0.498801	0.997603	1.49424	0.665069
								0.498801	0.997603	1.49424	0.665069
								0.498801	0.997603	1.49424	0.665069
								0.498801	0.997603	1.49424	0.665069
								0.498801	0.997603	1.49424	0.665069
								0.498801	0.997603	1.49424	0.665069
								0.498801	0.997603	1.49424	0.665069
								0.498801	0.997603	1.49424	0.665069
								0.498801	0.997603	1.49424	0.665069
								0.498801	0.997603	1.49424	0.665069
								0.498801	0.997603	1.49424	0.665069
								0.498801	0.997603	1.49424	0.665069
								0.498801	0.997603	1.49424	0.665069
								0.498801	0.997603	1.49424	0.665069
								0.498801	0.997603	1.49424	0.665069
								0.498801	0.997603	1.49424	0.665069
								0.498801	0.997603	1.49424	0.665069
								0.498801	0.997603	1.49424	0.665069
								0.498801	0.997603	1.49424	0.665069
								0.498801	0.997603	1.49424	0.665069
								0.498801	0.997603	1.49424	0.665069
								0.498801	0.997603	1.49424	0.665069
								0.498801	0.997603	1.49424	0.665069
								0.498801	0.997603	1.49424	0.665069
								0.498801	0.997603	1.49424	0.665069
								0.498801	0.997603	1.49424	0.665069
								0.498801	0.997603	1.49424	0.665069
								0.498801	0.997603	1.49424	0.665069
								0.498801	0.997603	1.49424	0.665069
								0.498801	0.997603	1.49424	0.665069
								0.498801	0.997603	1.49424	0.665069
								0.498801	0.997603	1.49424	0.665069
								0.498801	0.997603	1.49424	0.665069
								0.498801	0.997603	1.49424	0.665069
								0.498801	0.997603	1.49424	0.665069
								0.498801	0.997603	1.49424	0.665069
								0.498801	0.997603	1.49424	0.665069
								0.498801	0.997603	1.49424	0.665069
								0.498801	0.997603	1.49424	0.665069
								0.498801	0.997603	1.49424	0.665069
								0.498801	0.997603	1.49424	0.665069
								0.498801	0.997603	1.49424	0.665069
								0.498801	0.997603	1.49424	0.665069
								0.498801	0.997603	1.49424	0.665069
								0.498801	0.997603	1.49424	0.665069
								0.498801	0.997603	1.49424	0.665069
								0.498801	0.997603	1.49424	0.665069
								0.498801	0.997603	1.49424	0.665069
								0.498801	0.997603	1.49424	0.665069
								0.498801	0.997603	1.49424	0.665069
								0.498801	0.997603	1.49424	0.665069
								0.498801	0.997603	1.49424	0.665069
								0.498801	0.997603	1.49424	0.665069
								0.498801	0.997603	1.49424	0.665069
								0.498801	0.997603	1.49424	0.665069
								0.498801	0.997603	1.49424	0.665069
								0.498801	0.997603	1.49424	0.665069
								0.498801	0.997603	1.49424	0.665069
								0.498801	0.997603	1.49424	0.665069
								0.498801	0.997603	1.49424	0.665069
								0.498801	0.997603	1.49424	0.665069
								0.498801	0.997603	1.49424	0.665069
								0.498801	0.997603	1.49424	0.665069
								0.498801	0.997603	1.49424	0.665069
								0.498801	0.997603	1.49424	0.665069
								0.498801	0.997603	1.49424	0.665069
								0.498801	0.997603	1.49424	0.665069
								0.498801	0.997603	1.49424	0.665069
								0.498801	0.997603	1.49424	0.665069
								0.498801	0.997603	1.49424	0.665069
								0.498801	0.997603	1.49424	0.665069
								0.498801	0.997603	1.49424	0.665069
								0.498801	0.997603	1.49424	0.665069
								0.498801	0.997603	1.49424	0.665069
								0.498801	0.997603	1.49424	0.665069
								0.498801	0.997603	1.49424	0.665069
								0.498801	0.997603	1.49424	0.665069
								0.498801	0.997603	1.49424	0.665069
								0.498801	0.997603	1.49424	0.665069
								0.498801	0.997603	1.49424	0.665069
								0.498801	0.997603	1.49424	0.665069
								0.498801	0.997603	1.49424	0.665069
								0.498801	0.997603	1.49424	0.665069
								0.498801	0.997603	1.49424	0.665069
								0.498801	0.997603	1.49424	0.665069
								0.498801	0.997603	1.49424	0.665069
								0.498801	0.997603	1.49424	0.665069
								0.498801	0.997603	1.49424	0.665069
								0.498801	0.997603	1.49424	0.665069
								0.498801	0.997603	1.49424	0.665069
								0.498801	0.997603	1.49424	0.665069
								0.498801	0.997603	1.49424	0.665069
								0.498801	0.997603	1.49424	0.665069
								0.498801	0.997603	1.49424	0.665069
								0.498801	0.997603	1.49424	0.665069
								0.498801	0.997603	1.49424	0.665069
								0.498801	0.997603	1.49424	0.665069
								0.498801	0.997603	1.49424	0.665069
								0.498801	0.997603	1.49424	0.665069
								0.498801	1.16387	1.49424	0.665069
								0.498801	1.16387	1.49424	0.665069
								0.498801	1.16387	1.49424	0.665069
								0.498801	1.16387	1.49424	0.665069
								0.498801	1.16387	1.49424	0.665069
								0.498801	1.16387	1.49424	0.665069
								0.498801	1.16387	1.49424	0.665069
								0.498801	1.16387	1.49424	0.665069
								0.498801	1.16387	1.49424	0.665069
								0.498801	1.16387	1.49424	0.665069
								0.498801	1.16387	1.49424	0.665069
								0.498801	1.16387	1.49424	0.665069
								0.498801	1.16387	1.49424	0.665069
								0.498801	1.16387	1.49424	0.665069
								0.498801	1.16387	1.49424	0.665069
								0.498801	1.16387	1.49424	0.665069
								0.498801	1.16387	1.49424	0.665069
								0.498801	1.16387	1.49424	0.665069
								0.498801	1.16387	1.49424	0.665069
								0.498801	1.16387	1.49424	0.665069
								0.498801	1.16387	1.49424	0.665069
								0.498801	1.16387	1.49424	0.665069
								0.498801	1.16387	1.49424	0.665069
								0.498801	1.16387	1.49424	0.665069
								0.498801	1.16387	1.49424	0.665069
								0.498801	1.16387	1.49424	0.665069
								0.498801	1.16387	1.49424	0.665069
								0.498801	1.16387	1.49424	0.665069
								0.498801	1.16387	1.49424	0.665069
								0.498801	1.16387	1.49424	0.665069
								0.498801	1.16387	1.49424	0.665069
								0.498801	1.16387	1.49424	0.665069
								0.498801	1.16387	1.49424	0.665069
								0.498801	1.16387	1.49424	0.665069
								0.498801	1.16387	1.49424	0.665069
								0.498801	1.16387	1.49424	0.665069
								0.498801	1.16387	1.49424	0.665069
								0.498801	1.16387	1.49424	0.665069
								0.498801	1.16387	1.49424	0.665069
								0.498801	1.16387	1.49424	0.665069
								0.498801	1.16387	1.49424	0.665069
								0.498801	1.16387	1.49424	0.665069
								0.498801	1.16387	1.49424	0.665069
								0.498801	1.16387	1.49424	0.665069
								0.498801	1.16387	1.49424	0.665069
								0.498801	1.16387	1.49424	0.665069
								0.498801	1.16387	1.49424	0.665069
								0.498801	1.16387	1.49424	0.665069
								0.498801	1.16387	1.49424	0.665069
								0.498801	1.16387	1.49424	0.665069
								0.498801	1.16387	1.49424	0.665069
								0.498801	1.16387	1.49424	0.665069
								0.498801	1.16387	1.49424	0.665069
								0.498801	1.16387	1.49424	0.665069
								0.498801	1.16387	1.49424	0.665069
								0.498801	1.16387	1.49424	0.665069
								0.498801	1.16387	1.49424	0.665069
								0.498801	1.16387	1.49424	0.665069
								0.498801	1.16387	1.49424	0.665069
								0.498801	1.16387	1.49424	0.665069
								0.498801	1.16387	1.49424	0.665069
								0.498801	1.16387	1.49424	0.665069
								0.498801	1.16387	1.49424	0.665069
								0.498801	1.16387	1.49424	0.665069
								0.498801	1.16387	1.49424	0.665069
								0.498801	1.16387	1.49424	0.665069
								0.498801	1.16387	1.49424	0.665069
								0.498801	1.16387	1.49424	0.665069
								0.498801	1.16387	1.49424	0.665069
								0.498801	1.16387	1.49424	0.665069
								0.498801	1.16387	1.49424	0.665069
								0.498801	1.16387	1.49424	0.665069
								0.498801	1.16387	1.49424	0.665069
								0.498801	1.16387	1.49424	0.665069
								0.498801	1.16387	1.49424	0.665069
								0.498801	1.16387	1.49424	0.665069
								0.498801	1.16387	1.49424	0.665069
								0.498801	1.16387	1.49424	0.665069
								0.498801	1.16387	1.49424	0.665069
								0.498801	1.16387	1.49424	0.665069
								0.498801	1.16387	1.49424	0.665069
								0.498801	1.16387	1.49424	0.665069
								0.498801	1.16387	1.49424	0.665069
								0.498801	1.16387	1.49424	0.665069
								0.498801	1.16387	1.49424	0.665069
								0.498801	1.16387	1.49424	0.665069
								0.498801	1.16387	1.49424	0.665069
								0.498801	1.16387	1.49424	0.665069
								0.498801	1.16387	1.49424	0.665069
								0.498801	1.16387	1.49424	0.665069
								0.498801	1.16387	1.49424	0.665069
								0.498801	1.16387	1.49424	0.665069
								0.498801	1.16387	1.49424	0.665069
								0.498801	1.16387	1.49424	0.665069
								0.498801	1.16387	1.49424	0.665069
								0.498801	1.16387	1.49424	0.665069
								0.498801	1.16387	1.49424	0.665069
								0.498801	1.16387	1.49424	0.665069
								0.498801	1.16387	1.49424	0.665069
								0.498801	1.16387	1.49424	0.665069
								0.498801	1.16387	1.49424	0.665069
								0.498801	1.16387	1.49424	0.665069
								0.498801	1.16387	1.49424	0.665069
								0.498801	1.16387	1.49424	0.665069
								0.498801	1.16387	1.49424	0.665069
								0.498801	1.16387	1.49424	0.665069
								0.498801	1.16387	1.49424	0.665069
								0.498801	1.16387	1.49424	0.665069
								0.498801	1.16387	1.49424	0.665069
								0.498801	1.16387	1.49424	0.665069
								0.498801	1.16387	1.49424	0.665069
								0.498801	1.16387	1.49424	0.665069
								0.498801	1.16387	1.49424	0.665069
								0.498801	1.16387	1.49424	0.665069
								0.498801	1.16387	1.49424	0.665069
								0.498801	1.16387	1.49424	0.665069
								0.498801	1.16387	1.49424	0.665069
								0.498801	1.16387	1.49424	0.665069
								0.498801	1.16387	1.49424	0.665069
								0.498801	1.16387	1.49424	0.665069
								0.498801	1.16387	1.49424	0.665069
								0.498801	1.16387	1.49424	0.665069
								0.498801	1.16387	1.49424	0.665069
								0.498801	1.16387	1.49424	0.665069
								0.498801	1.33014	1.49424	0.665069
								0.498801	1.33014	1.49424	0.665069
								0.498801	1.33014	1.49424	0.665069
								0.498801	1.33014	1.49424	0.665069
								0.498801	1.33014	1.49424	0.665069
								0.498801	1.33014	1.49424	0.665069
								0.498801	1.33014	1.49424	0.665069
								0.498801	1.33014	1.49424	0.665069
								0.498801	1.33014	1.49424	0.665069
								0.498801	1.33014	1.49424	0.665069
								0.498801	1.33014	1.33014	0.665069
								0.498801	1.33014	1.33014	0.665069
								0.498801	1.33014	1.33014	0.665069
								0.498801	1.33014	1.33014	0.665069
								0.498801	1.33014	1.33014	0.665069
								0.498801	1.33014	1.33014	0.665069
								0.498801	1.33014	1.33014	0.665069
								0.498801	1.33014	1.33014	0.665069
								0.498801	1.33014	1.33014	0.665069
								0.498801	1.33014	1.33014	0.665069
								0.498801	1.33014	1.33014	0.665069
								0.498801	1.33014	1.33014	0.665069
								0.498801	1.33014	1.33014	0.665069
								0.498801	1.33014	1.33014	0.665069
								0.498801	1.33014	1.33014	0.665069
								0.498801	1.33014	1.33014	0.665069
								0.498801	1.33014	1.33014	0.665069
								0.498801	1.33014	1.33014	0.665069
								0.498801	1.33014	1.33014	0.665069
								0.498801	1.33014	1.33014	0.665069
								0.498801	1.33014	1.33014	0.665069
								0.498801	1.33014	1.33014	0.665069
								0.498801	1.33014	1.33014	0.665069
								0.498801	1.33014	1.33014	0.665069
								0.498801	1.33014	1.33014	0.665069
								0.498801	1.33014	1.33014	0.665069
								0.498801	1.33014	1.33014	0.665069
								0.498801	1.33014	1.33014	0.665069
								0.498801	1.33014	1.33014	0.665069
								0.498801	1.33014	1.33014	0.665069
								0.498801	1.33014	1.33014	0.665069
								0.498801	1.33014	1.33014	0.665069
								0.498801	1.33014	1.33014	0.665069
								0.498801	1.33014	1.33014	0.665069
								0.498801	1.33014	1.33014	0.665069
								0.498801	1.33014	1.33014	0.665069
								0.498801	1.33014	1.33014	0.665069
								0.498801	1.33014	1.33014	0.665069
								0.498801	1.33014	1.33014	0.665069
								0.498801	1.33014	1.33014	0.665069
								0.498801	1.33014	1.33014	0.665069
								0.498801	1.33014	1.33014	0.665069
								0.498801	1.33014	1.33014	0.665069
								0.498801	1.33014	1.33014	0.665069
								0.498801	1.33014	1.33014	0.665069
								0.498801	1.33014	1.33014	0.665069
								0.498801	1.33014	1.33014	0.665069
								0.498801	1.33014	1.33014	0.665069
								0.498801	1.33014	1.33014	0.665069
								0.498801	1.33014	1.33014	0.665069
								0.498801	1.33014	1.33014	0.665069
								0.498801	1.33014	1.33014	0.665069
								0.498801	1.33014	1.33014	0.665069
								0.498801	1.33014	1.33014	0.665069
								0.498801	1.33014	1.33014	0.665069
								0.498801	1.33014	1.33014	0.665069
								0.498801	1.33014	1.33014	0.665069
								0.498801	1.33014	1.33014	0.665069
								0.498801	1.33014	1.33014	0.665069
								0.498801	1.33014	1.33014	0.665069
								0.498801	1.33014	1.33014	0.665069
								0.498801	1.33014	1.33014	0.665069
								0.498801	1.33014	1.33014	0.665069
								0.498801	1.33014	1.33014	0.665069
								0.498801	1.33014	1.33014	0.665069
								0.498801	1.33014	1.33014	0.665069
								0.498801	1.33014	1.33014	0.665069
								0.498801	1.33014	1.33014	0.665069
								0.498801	1.33014	1.33014	0.665069
								0.498801	1.33014	1.33014	0.665069
								0.498801	1.33014	1.33014	0.665069
								0.498801	1.33014	1.33014	0.665069
								0.498801	1.33014	1.33014	0.665069
								0.498801	1.33014	1.33014	0.665069
								0.498801	1.33014	1.33014	0.665069
								0.498801	1.33014	1.33014	0.665069
								0.498801	1.33014	1.33014	0.665069
								0.498801	1.33014	1.33014	0.665069
								0.498801	1.33014	1.33014	0.665069
								0.498801	1.33014	1.33014	0.665069
								0.498801	1.33014	1.33014	0.665069
								0.498801	1.33014	1.33014	0.665069
								0.498801	1.33014	1.33014	0.665069
								0.498801	1.33014	1.33014	0.665069
								0.498801	1.33014	1.33014	0.665069
								0.498801	1.33014	1.33014	0.665069
								0.498801	1.33014	1.33014	0.665069
								0.498801	1.33014	1.33014	0.665069
								0.498801	1.33014	1.33014	0.665069
								0.498801	1.33014	1.33014	0.665069
								0.498801	1.33014	1.33014	0.665069
								0.498801	1.33014	1.33014	0.665069
								0.498801	1.33014	1.33014	0.665069
								0.498801	1.33014	1.33014	0.665069
								0.498801	1.33014	1.33014	0.665069
								0.498801	1.33014	1.33014	0.665069
								0.498801	1.33014	1.33014	0.665069
								0.498801	1.33014	1.33014	0.665069
								0.498801	1.33014	1.33014	0.665069
								0.498801	1.33014	1.33014	0.665069
								0.498801	1.33014	1.33014	0.665069
								0.498801	1.33014	1.33014	0.665069
								0.498801	1.33014	1.33014	0.665069
								0.498801	1.33014	1.33014	0.665069
								0.498801	1.33014	1.33014	0.665069
								0.498801	1.33014	1.33014	0.665069
								0.498801	1.33014	1.33014	0.665069
								0.498801	1.33014	1.33014	0.665069
								0.498801	1.33014	1.33014	0.665069
								0.498801	1.33014	1.33014	0.665069
								0.498801	1.33014	1.33014	0.665069
								0.498801	1.33014	1.33014	0.665069
								0.498801	1.4964	1.33014	0.665069
								0.498801	1.4964	1.33014	0.665069
								0.498801	1.4964	1.33014	0.665069
								0.498801	1.4964	1.33014	0.665069
								0.498801	1.4964	1.33014	0.665069
								0.498801	1.4964	1.33014	0.665069
								0.498801	1.4964	1.33014	0.665069
								0.498801	1.4964	1.33014	0.665069
								0.498801	1.4964	1.33014	0.665069
								0.498801	1.4964	1.33014	0.665069
								0.498801	1.4964	1.33014	0.665069
								0.498801	1.4964	1.33014	0.665069
								0.498801	1.4964	1.33014	0.665069
								0.498801	1.4964	1.33014	0.665069
								0.498801	1.4964	1.33014	0.665069
								0.498801	1.4964	1.33014	0.665069
								0.498801	1.4964	1.33014	0.665069
								0.498801	1.4964	1.33014	0.665069
								0.498801	1.4964	1.33014	0.665069
								0.498801	1.4964	1.33014	0.665069
								0.498801	1.4964	1.33014	0.665069
								0.498801	1.4964	1.33014	0.665069
								0.498801	1.4964	1.33014	0.665069
								0.498801	1.4964	1.33014	0.665069
								0.498801	1.4964	1.33014	0.665069
								0.498801	1.4964	1.33014	0.665069
								0.498801	1.4964	1.33014	0.665069
								0.498801	1.4964	1.33014	0.665069
								0.498801	1.4964	1.33014	0.665069
								0.498801	1.4964	1.33014	0.665069
								0.498801	1.4964	1.33014	0.665069
								0.498801	1.4964	1.33014	0.665069
								0.498801	1.4964	1.33014	0.665069
								0.498801	1.4964	1.33014	0.665069
								0.498801	1.4964	1.33014	0.665069
								0.498801	1.4964	1.33014	0.665069
								0.498801	1.4964	1.33014	0.665069
								0.498801	1.4964	1.33014	0.665069
								0.498801	1.4964	1.33014	0.665069
								0.498801	1.4964	1.33014	0.665069
								0.498801	1.4964	1.33014	0.665069
								0.498801	1.4964	1.33014	0.665069
								0.498801	1.4964	1.33014	0.665069
								0.498801	1.4964	1.33014	0.665069
								0.498801	1.4964	1.33014	0.665069
								0.498801	1.4964	1.33014	0.665069
								0.498801	1.4964	1.33014	0.665069
								0.498801	1.4964	1.33014	0.665069
								0.498801	1.4964	1.33014	0.665069
								0.498801	1.4964	1.33014	0.665069
								0.498801	1.4964	1.33014	0.665069
								0.498801	1.4964	1.33014	0.665069
								0.498801	1.4964	1.33014	0.665069
								0.498801	1.4964	1.33014	0.665069
								0.498801	1.4964	1.33014	0.665069
								0.498801	1.4964	1.33014	0.665069
								0.498801	1.4964	1.33014	0.665069
								0.498801	1.4964	1.33014	0.665069
								0.498801	1.4964	1.33014	0.665069
								0.498801	1.4964	1.33014	0.665069
								0.498801	1.4964	1.33014	0.665069
								0.498801	1.4964	1.33014	0.665069
								0.498801	1.4964	1.33014	0.665069
								0.498801	1.4964	1.33014	0.665069
								0.498801	1.4964	1.33014	0.665069
								0.498801	1.4964	1.33014	0.665069
								0.498801	1.4964	1.33014	0.665069
								0.498801	1.4964	1.33014	0.665069
								0.498801	1.4964	1.33014	0.665069
								0.498801	1.4964	1.33014	0.665069
								0.498801	1.4964	1.33014	0.665069
								0.498801	1.4964	1.33014	0.665069
								0.498801	1.4964	1.33014	0.665069
								0.498801	1.4964	1.33014	0.665069
								0.498801	1.4964	1.33014	0.665069
								0.498801	1.4964	1.33014	0.665069
								0.498801	1.4964	1.33014	0.665069
								0.498801	1.4964	1.33014	0.665069
								0.498801	1.4964	1.33014	0.665069
								0.498801	1.4964	1.33014	0.665069
								0.498801	1.4964	1.33014	0.665069
								0.498801	1.4964	1.33014	0.665069
								0.498801	1.4964	1.33014	0.665069
								0.498801	1.4964	1.33014	0.665069
								0.498801	1.4964	1.33014	0.665069
								0.498801	1.4964	1.33014	0.665069
								0.498801	1.4964	1.33014	0.665069
								0.498801	1.4964	1.33014	0.665069
								0.498801	1.4964	1.33014	0.665069
								0.498801	1.4964	1.33014	0.665069
								0.498801	1.4964	1.33014	0.665069
								0.498801	1.4964	1.33014	0.665069
								0.498801	1.4964	1.33014	0.665069
								0.498801	1.4964	1.33014	0.665069
								0.498801	1.4964	1.33014	0.665069
								0.498801	1.4964	1.33014	0.665069
								0.498801	1.4964	1.33014	0.665069
								0.498801	1.4964	1.33014	0.665069
								0.498801	1.4964	1.33014	0.665069
								0.498801	1.4964	1.33014	0.665069
								0.498801	1.4964	1.33014	0.665069
								0.498801	1.4964	1.33014	0.665069
								0.498801	1.66267	1.33014	0.665069
								0.498801	1.66267	1.33014	0.665069
								0.498801	1.66267	1.33014	0.665069
								0.498801	1.66267	1.33014	0.665069
								0.498801	1.66267	1.33014	0.665069
								0.498801	1.66267	1.33014	0.665069
								0.498801	1.66267	1.33014	0.665069
								0.498801	1.66267	1.33014	0.665069
								0.498801	1.66267	1.33014	0.665069
								0.498801	1.66267	1.33014	0.665069
								0.498801	1.66267	1.33014	0.665069
								0.498801	1.66267	1.33014	0.665069
								0.498801	1.66267	1.33014	0.665069
								0.498801	1.66267	1.33014	0.665069
								0.498801	1.66267	1.33014	0.665069
								0.498801	1.66267	1.33014	0.665069
								0.498801	1.66267	1.33014	0.665069
								0.498801	1.66267	1.33014	0.665069
								0.498801	1.66267	1.33014	0.665069
								0.498801	1.66267	1.33014	0.665069
								0.498801	1.66267	1.33014	0.665069
								0.498801	1.66267	1.33014	0.665069
								0.498801	1.66267	1.33014	0.665069
								0.498801	1.66267	1.33014	0.665069
								0.498801	1.66267	1.33014	0.665069
								0.498801	1.66267	1.33014	0.665069
								0.498801	1.66267	1.33014	0.665069
								0.498801	1.66267	1.33014	0.665069
								0.498801	1.66267	1.33014	0.665069
								0.498801	1.66267	1.33014	0.665069
								0.498801	1.66267	1.33014	0.665069
								0.498801	1.66267	1.33014	0.665069
								0.498801	1.66267	1.33014	0.665069
								0.498801	1.66267	1.33014	0.665069
								0.498801	1.66267	1.33014	0.665069
								0.498801	1.66267	1.33014	0.665069
								0.498801	1.66267	1.33014	0.665069
								0.498801	1.66267	1.33014	0.665069
								0.498801	1.66267	1.33014	0.665069
								0.498801	1.66267	1.33014	0.665069
								0.498801	1.66267	1.33014	0.665069
								0.498801	1.66267	1.33014	0.665069
								0.498801	1.66267	1.33014	0.665069
								0.498801	1.66267	1.33014	0.665069
								0.498801	1.66267	1.33014	0.665069
								0.498801	1.66267	1.33014	0.665069
								0.498801	1.66267	1.33014	0.665069
								0.498801	1.66267	1.33014	0.665069
								0.498801	1.66267	1.33014	0.665069
								0.498801	1.66267	1.33014	0.665069
								0.498801	1.66267	1.33014	0.665069
								0.498801	1.66267	1.33014	0.665069
								0.498801	1.66267	1.33014	0.665069
								0.498801	1.66267	1.33014	0.665069
								0.498801	1.66267	1.33014	0.665069
								0.498801	1.66267	1.33014	0.665069
								0.498801	1.66267	1.33014	0.665069
								0.498801	1.66267	1.33014	0.665069
								0.498801	1.66267	1.33014	0.665069
								0.498801	1.66267	1.33014	0.665069
								0.498801	1.66267	1.33014	0.665069
								0.498801	1.66267	1.33014	0.665069
								0.498801	1.66267	1.33014	0.665069
								0.498801	1.66267	1.33014	0.665069
								0.498801	1.66267	1.33014	0.665069
								0.498801	1.66267	1.33014	0.665069
								0.498801	1.66267	1.33014	0.665069
								0.498801	1.66267	1.33014	0.665069
								0.498801	1.66267	1.33014	0.665069
								0.498801	1.66267	1.33014	0.665069
								0.498801	1.66267	1.33014	0.665069
								0.498801	1.82894	1.33014	0.665069
								0.498801	1.82894	1.33014	0.665069
								0.498801	1.82894	1.33014	0.665069
								0.498801	1.82894	1.33014	0.665069
								0.498801	1.82894	1.33014	0.665069
								0.498801	1.82894	1.33014	0.665069
								0.498801	1.82894	1.33014	0.665069
								0.498801	1.82894	1.33014	0.665069
								0.498801	1.82894	1.33014	0.665069
								0.498801	1.82894	1.33014	0.665069
								0.498801	1.82894	1.33014	0.665069
								0.498801	1.82894	1.33014	0.665069
								0.498801	1.82894	1.33014	0.665069
								0.498801	1.82894	1.33014	0.665069
								0.498801	1.82894	1.33014	0.665069
								0.498801	1.82894	1.33014	0.665069
								0.498801	1.82894	1.33014	0.665069
								0.498801	1.82894	1.33014	0.665069
								0.498801	1.82894	1.33014	0.665069
								0.498801	1.82894	1.33014	0.665069
								0.498801	1.82894	1.33014	0.665069
								0.498801	1.82894	1.33014	0.665069
								0.498801	1.82894	1.33014	0.665069
								0.498801	1.82894	1.33014	0.665069
								0.498801	1.82894	1.33014	0.665069
								0.498801	1.82894	1.33014	0.665069
								0.498801	1.82894	1.33014	0.665069
								0.498801	1.82894	1.33014	0.665069
								0.498801	1.82894	1.33014	0.665069
								0.498801	1.82894	1.33014	0.665069
								0.498801	1.82894	1.33014	0.665069
								0.498801	1.82894	1.33014	0.665069
								0.498801	1.82894	1.33014	0.665069
								0.498801	1.82894	1.33014	0.665069
								0.498801	1.82894	1.33014	0.665069
								0.498801	1.82894	1.33014	0.665069
								0.498801	1.82894	1.33014	0.665069
								0.498801	1.82894	1.33014	0.665069
								0.498801	1.82894	1.33014	0.665069
								0.498801	1.82894	1.33014	0.665069
								0.498801	1.82894	1.33014	0.665069
								0.498801	1.82894	1.33014	0.665069
								0.498801	1.82894	1.33014	0.665069
								0.498801	1.82894	1.33014	0.665069
								0.498801	1.82894	1.33014	0.665069
								0.498801	1.82894	1.33014	0.665069
								0.498801	1.82894	1.33014	0.665069
								0.498801	1.82894	1.33014	0.665069
								0.498801	1.82894	1.33014	0.665069
								0.498801	1.82894	1.33014	0.665069
								0.498801	1.82894	1.16387	0.665069
								0.498801	1.82894	1.16387	0.665069
								0.498801	1.82894	1.16387	0.665069
								0.498801	1.82894	1.16387	0.665069
								0.498801	1.82894	1.16387	0.665069
								0.498801	1.82894	1.16387	0.665069
								0.498801	1.82894	1.16387	0.665069
								0.498801	1.82894	1.16387	0.665069
								0.498801	1.82894	1.16387	0.665069
								0.498801	1.99521	1.16387	0.665069
								0.498801	1.99521	1.16387	0.665069
								0.498801	1.99521	1.16387	0.665069
								0.498801	1.99521	1.16387	0.665069
								0.498801	1.99521	1.16387	0.665069
								0.498801	1.99521	1.16387	0.665069
								0.498801	1.99521	1.16387	0.665069
								0.498801	1.99521	1.16387	0.665069
								0.498801	1.99521	1.16387	0.665069
								0.498801	1.99521	1.16387	0.665069
								0.498801	1.99521	1.16387	0.665069
								0.498801	1.99521	1.16387	0.665069
								0.498801	1.99521	1.16387	0.665069
								0.498801	1.99521	1.16387	0.665069
								0.498801	1.99521	1.16387	0.665069
								0.498801	1.99521	1.16387	0.665069
								0.498801	1.99521	1.16387	0.665069
								0.498801	1.99521	1.16387	0.665069
								0.498801	1.99521	1.16387	0.665069
								0.498801	1.99521	1.16387	0.665069
								0.498801	1.99521	1.16387	0.665069
								0.498801	1.99521	1.16387	0.665069
								0.498801	1.99521	1.16387	0.665069
								0.498801	1.99521	1.16387	0.665069
								0.498801	1.99521	1.16387	0.665069
								0.498801	1.99521	1.16387	0.665069
								0.498801	1.99521	1.16387	0.665069
								0.498801	1.99521	1.16387	0.665069
								0.498801	1.99521	1.16387	0.665069
								0.498801	1.99521	1.16387	0.665069
								0.498801	1.99521	1.16387	0.665069
								0.498801	1.99521	1.16387	0.665069
								0.498801	1.99521	1.16387	0.665069
								0.498801	1.99521	1.16387	0.665069
								0.498801	1.99521	1.16387	0.665069
								0.498801	1.99521	1.16387	0.665069
								0.498801	1.99521	1.16387	0.665069
								0.498801	2.15931	1.16387	0.665069
								0.498801	2.15931	1.16387	0.665069
								0.498801	2.15931	1.16387	0.665069
								0.498801	2.15931	1.16387	0.665069
								0.498801	2.15931	1.16387	0.665069
[truncated: 20,785 more rows]

## Sheet: Fig 3C bGal
	ctrl			60 µM eto
ctrl	1.44	1.53	0.03	4.41	4.56	1.56
Tau-KD	6.84	9.18	5.1	13.86	14.34	13.83

[truncated: 45 more sheets: Fig 4A gH2Ax, Fig 4B Comet, Fig 4C gH2Ax, Fig 4C pATM, Fig 4C pChk2, Fig 4D gH2Ax, Fig 4D pATM, Fig 4D pChk2, Fig 5A p53 lines, Fig 5A p53 30min, Fig 5A p53 6h, Fig 5B Casp, Fig 5C Tau-KD, Fig 5D p53 lines, Fig 5E Casp lines, Fig 5F p53, Fig 6A KO, Fig 6B KD, Fig 7A p53 inh, Fig 7A MDM2 inh …]
